# Supplementary material for: A cocrystal of 3α-hy­droxy­tirucalla-8,24-dien-21-oic acid and 3β-fluoro­tirucalla-7,24-dien-21-oic acid (0.897:0.103)
Source: Acta Crystallogr Sect E Struct Rep Online. 2011 Mar 31;67(Pt 4):o1015–6. doi: 10.1107/S1600536811011159 (PMC3099936; doi:10.1107/S1600536811011159)
Supplement: Supplementary file 2 [file e-67-o1015-Isup2.hkl]

# 
# h,k,l, Fc-squared, Fo-squared, sigma(Fo-squared) and status flag 
# 
data_I
_shelx_title ' rasa6m in P3(1)21 (100K)' 
_shelx_refln_list_code          4 
_shelx_F_calc_maximum      309.48 
_exptl_crystal_F_000      1506.00 
_reflns_d_resolution_high  0.7097 
 
loop_ 
 _symmetry_equiv_pos_as_xyz 
 'x, y, z' 
 '-y, x-y, z+1/3' 
 '-x+y, -x, z+2/3' 
 'y, x, -z' 
 'x-y, -y, -z+2/3' 
 '-x, -x+y, -z+1/3' 
 
_cell_length_a    11.2868 
_cell_length_b    11.2868 
_cell_length_c    36.4457 
_cell_angle_alpha  90.000 
_cell_angle_beta   90.000 
_cell_angle_gamma 120.000 
 
_shelx_F_squared_multiplier     1.000 
 
loop_ 
 _refln_index_h 
 _refln_index_k 
 _refln_index_l 
 _refln_F_squared_calc 
 _refln_F_squared_meas 
 _refln_F_squared_sigma 
 _refln_observed_status 
   0   1   0     5155.68     4999.40    116.72 o 
  -1   2   0    24793.87    24606.06    574.02 o 
   0   2   0     5456.59     5116.91    210.03 o 
  -1   3   0     2623.68     2841.59     59.71 o 
   0   3   0      788.54      731.31     13.83 o 
  -2   4   0    10166.04     9749.86    228.41 o 
  -1   4   0     1440.78     1703.50     34.27 o 
   0   4   0        0.08       40.83      3.40 o 
  -2   5   0     6761.76     7237.52    326.33 o 
  -1   5   0     8411.10     8803.05    365.67 o 
   0   5   0       79.80      110.71      4.04 o 
  -3   6   0     2465.46     2635.15     47.69 o 
  -2   6   0      920.87      945.14     14.99 o 
  -1   6   0      407.27      343.73     35.43 o 
   0   6   0      988.89      986.94     18.01 o 
  -3   7   0     1680.73     1603.96     33.15 o 
  -2   7   0      166.71      179.88      8.38 o 
  -1   7   0      573.92      549.75     37.18 o 
  -4   8   0     1045.24     1016.32     20.72 o 
  -3   8   0       11.06       30.46      6.48 o 
  -2   8   0     1766.08     1646.86     34.31 o 
  -1   8   0     1270.24     1228.35     65.52 o 
   0   8   0      919.89      856.57     17.24 o 
  -4   9   0      109.75      178.27     18.13 o 
  -3   9   0      467.12      428.37     16.77 o 
  -2   9   0      951.06      854.70     82.17 o 
  -1   9   0     2044.56     1851.94     23.14 o 
   0   9   0       57.74       94.88      5.30 o 
  -5  10   0     1312.51     1074.79     22.78 o 
  -4  10   0      288.26      283.71     22.29 o 
  -3  10   0      937.16      783.53     12.94 o 
  -2  10   0      109.28       95.40     10.86 o 
  -1  10   0      298.66      275.24     16.41 o 
   0  10   0      399.98      378.99     10.23 o 
  -5  11   0      140.38      185.25     15.75 o 
  -4  11   0      852.05      807.34     51.57 o 
  -3  11   0      150.12      136.61     11.17 o 
  -2  11   0      383.44      355.95     13.11 o 
  -1  11   0       19.23       27.35      6.11 o 
   0  11   0      128.99      121.92      6.59 o 
  -6  12   0      259.01      219.24     10.01 o 
  -5  12   0      137.71      138.65      7.44 o 
  -4  12   0       32.49       36.44      7.78 o 
  -3  12   0      203.32      227.32     17.83 o 
  -2  12   0       84.82       83.69      5.17 o 
  -1  12   0      105.88      104.28      6.18 o 
   0  12   0       14.01       17.16      7.46 o 
  -6  13   0      154.00      156.48      5.91 o 
  -5  13   0       54.44       79.09     17.19 o 
  -4  13   0      253.07      258.39     16.80 o 
  -3  13   0       35.09       34.63      5.43 o 
  -2  13   0       12.82       18.37      4.54 o 
  -1  13   0      208.05      229.82     35.39 o 
   0  13   0        4.83       13.42     10.37 o 
  -7  14   0      412.45      316.21     11.80 o 
  -6  14   0       16.68       24.40      5.84 o 
  -5  14   0       69.17       86.55      6.40 o 
  -4  14   0       24.05       22.67      5.23 o 
  -3  14   0      386.14      380.83     19.58 o 
  -2  14   0        6.02       10.47      5.89 o 
  -1  14   0        4.38       24.91      6.23 o 
  -7  15   0      111.76      123.93     13.41 o 
  -6  15   0       32.16       18.31      5.36 o 
  -5  15   0       85.31       86.10      9.44 o 
  -4  15   0       89.52      110.79     24.95 o 
  -3  15   0      121.71      111.79     29.09 o 
  -1   1   1     4435.04     4738.39    111.24 o 
  -2   2   1     7089.71     6718.08    182.61 o 
  -1   2   1     2883.41     2796.86    202.82 o 
   0   2   1    12727.05    12644.50    294.56 o 
  -3   3   1     2366.15     2336.69     41.41 o 
  -2   3   1     4836.48     5115.40     67.66 o 
  -1   3   1     3530.61     3755.37     80.05 o 
   0   3   1     3463.31     3466.07     67.26 o 
  -4   4   1     2788.28     2840.37     63.21 o 
  -3   4   1     2239.40     2302.15     51.23 o 
  -2   4   1     3093.10     2475.07    204.75 o 
  -1   4   1      827.20      833.18     22.57 o 
   0   4   1     1152.48      862.90     45.08 o 
  -5   5   1     1557.05     1704.45     28.82 o 
  -4   5   1      973.33      942.64     59.32 o 
  -3   5   1     2076.93     2429.24    129.06 o 
  -2   5   1      528.39      527.79     25.03 o 
  -1   5   1     2045.72     2347.37    174.37 o 
   0   5   1      379.82      405.71     10.78 o 
  -6   6   1      503.43      550.96     11.10 o 
  -5   6   1      463.70      449.52      9.37 o 
  -4   6   1      492.50      493.57     25.38 o 
  -3   6   1      916.66      930.01     47.07 o 
  -2   6   1      281.11      301.12      6.46 o 
  -1   6   1     1056.85      998.96     12.69 o 
   0   6   1      467.53      516.47     11.51 o 
  -7   7   1       88.21      127.76      6.88 o 
  -6   7   1      705.58      815.39     15.71 o 
  -5   7   1      157.84      172.02      4.26 o 
  -4   7   1     1128.26     1099.38     68.41 o 
  -3   7   1      346.30      338.99     22.66 o 
  -2   7   1      480.02      545.38      8.65 o 
  -1   7   1      288.65      297.72     11.38 o 
  -8   8   1     1127.70     1127.58     21.05 o 
  -7   8   1      478.33      491.67     20.04 o 
  -6   8   1      727.14      835.22    102.41 o 
  -5   8   1       96.17      111.98     13.18 o 
  -4   8   1       36.53       57.86      6.10 o 
  -3   8   1      168.28      199.63      5.43 o 
  -2   8   1      408.70      406.96     22.42 o 
  -1   8   1      263.69      273.13     22.52 o 
   0   8   1      256.29      256.12     21.99 o 
  -9   9   1      254.16      286.27      8.52 o 
  -8   9   1      310.40      293.58     31.19 o 
  -7   9   1     2005.27     2027.22    174.29 o 
  -6   9   1      172.32      164.38      5.15 o 
  -5   9   1      561.05      509.68     12.41 o 
  -4   9   1     1187.55     1146.76     17.10 o 
  -3   9   1      548.33      510.08     23.22 o 
  -2   9   1      485.20      430.18     18.77 o 
  -1   9   1      782.76      821.46     69.73 o 
   0   9   1      253.42      260.48      8.07 o 
 -10  10   1      114.51      111.24      6.06 o 
  -9  10   1       54.90       68.20      6.13 o 
  -8  10   1      603.28      551.04     10.67 o 
  -7  10   1       45.33      107.04     15.88 o 
  -6  10   1      144.95      160.32     19.34 o 
  -5  10   1      145.50      165.08     12.30 o 
  -4  10   1       35.62       69.19      4.65 o 
  -3  10   1       68.80      105.08      5.68 o 
  -2  10   1      292.84      284.15      8.61 o 
  -1  10   1      217.25      235.36      5.55 o 
   0  10   1      142.55      148.06      6.80 o 
 -11  11   1      213.25      225.24      9.91 o 
 -10  11   1      118.60      107.09      9.57 o 
  -9  11   1      188.38      223.14     20.72 o 
  -8  11   1       91.52       82.11      4.54 o 
  -7  11   1      630.83      591.38     21.43 o 
  -6  11   1      331.82      310.25     13.12 o 
  -5  11   1      836.44      792.98     12.41 o 
  -4  11   1      626.22      547.51     54.04 o 
  -3  11   1       82.30       90.76      4.71 o 
  -2  11   1      237.91      254.50     15.20 o 
  -1  11   1      457.76      435.02     24.71 o 
   0  11   1      110.12      124.56      6.66 o 
 -12  12   1       55.91       39.99      6.91 o 
 -11  12   1       41.34       42.47      4.84 o 
 -10  12   1       42.53       58.75      7.94 o 
  -9  12   1      136.81      152.00      8.84 o 
  -8  12   1       44.51       84.01     10.26 o 
  -7  12   1      218.16      211.58     21.53 o 
  -6  12   1       34.31       39.04      3.74 o 
  -5  12   1      174.04      169.86      6.24 o 
  -4  12   1      150.89      160.99      8.88 o 
  -3  12   1      520.53      511.76     14.00 o 
  -2  12   1       73.52       86.11      5.28 o 
  -1  12   1       22.31       32.37      4.95 o 
   0  12   1       13.88       31.05      6.75 o 
 -13  13   1       33.05       32.16     11.17 o 
 -12  13   1      141.39      131.66      8.96 o 
 -11  13   1       59.89       70.44      6.54 o 
 -10  13   1       34.27       37.08      5.13 o 
  -9  13   1       75.56       88.18      6.09 o 
  -8  13   1       92.42       92.74      9.46 o 
  -7  13   1       93.29      110.61     12.78 o 
  -6  13   1       68.08       89.80     11.02 o 
  -5  13   1      141.46      138.41     14.75 o 
  -4  13   1      232.32      226.08      8.15 o 
  -3  13   1       43.32       58.34      6.50 o 
  -2  13   1       26.76       22.42      5.47 o 
  -1  13   1       38.04       41.15      5.90 o 
   0  13   1       18.57       29.93     13.15 o 
 -13  14   1      127.58      120.78      8.60 o 
 -12  14   1       29.32       19.90      5.73 o 
 -11  14   1        9.08       18.96      6.15 o 
 -10  14   1       32.66       25.75      5.41 o 
  -9  14   1       87.64      112.43      7.03 o 
  -8  14   1      119.45      113.29     12.16 o 
  -7  14   1       80.97      104.44     15.43 o 
  -6  14   1       59.24       68.15      5.93 o 
  -5  14   1      122.83      161.19     22.81 o 
  -4  14   1       98.35      105.06      7.10 o 
  -3  14   1       34.53      101.52     16.47 o 
  -2  14   1       81.41       48.22     11.37 o 
  -1  14   1       37.50       38.75      8.65 o 
 -12  15   1       89.26       94.11      8.50 o 
 -11  15   1      110.49      118.02     14.94 o 
 -10  15   1        8.85       14.22      5.50 o 
  -9  15   1       49.15       47.01      5.93 o 
  -8  15   1      193.69      177.51     10.31 o 
  -7  15   1       90.04       99.68      9.79 o 
  -6  15   1       31.71       37.24      6.09 o 
  -5  15   1        8.33        2.26      5.54 o 
  -4  15   1       37.58       36.34      9.71 o 
  -3  15   1       56.12       38.67      7.58 o 
  -1   1   2     2711.50     2807.40     65.88 o 
   0   1   2     1239.04      534.54     22.78 o 
  -2   2   2    11903.26    12239.46    247.31 o 
  -1   2   2    19822.89    19252.32    347.24 o 
   0   2   2    16387.02    16893.25    340.61 o 
  -3   3   2    14312.67    14848.37    235.68 o 
  -2   3   2     2715.54     2590.05     36.62 o 
  -1   3   2     2639.78     2713.90     39.55 o 
   0   3   2     7477.74     6978.31    132.24 o 
  -4   4   2     2938.92     2799.57     58.19 o 
  -3   4   2     4632.26     4314.05    110.55 o 
  -2   4   2      432.12      646.82     14.98 o 
  -1   4   2     1399.50     1238.73    114.93 o 
   0   4   2     3585.60     1701.26     72.17 o 
  -5   5   2      557.60      468.96     36.99 o 
  -4   5   2      906.40     1014.67     15.08 o 
  -3   5   2     2344.97     2408.26     97.88 o 
  -2   5   2     2595.12     2905.63     37.47 o 
  -1   5   2      625.46      613.93     28.02 o 
   0   5   2     2232.48     2236.75     44.64 o 
  -6   6   2      216.34      217.11      9.83 o 
  -5   6   2      171.64      224.37      4.72 o 
  -4   6   2      466.32      515.85      8.17 o 
  -3   6   2     1409.78     1544.61     50.20 o 
  -2   6   2      329.50      340.09      5.80 o 
  -1   6   2      117.86      126.86      3.18 o 
   0   6   2      975.27      974.99     21.25 o 
  -7   7   2       27.66       44.94      4.06 o 
  -6   7   2      122.65      127.90     23.04 o 
  -5   7   2      240.16      221.30      9.97 o 
  -4   7   2     1153.61     1198.42     50.04 o 
  -3   7   2      320.73      299.05      8.80 o 
  -2   7   2      878.31      911.33     28.43 o 
  -1   7   2       52.98       78.83      6.20 o 
   0   7   2       11.15        8.89      3.80 o 
  -8   8   2      429.88      411.58     11.56 o 
  -7   8   2      624.51      653.38     56.97 o 
  -6   8   2      703.55      715.06     15.74 o 
  -5   8   2      370.80      338.69     12.60 o 
  -4   8   2       28.22       63.94      3.92 o 
  -3   8   2       86.14       85.45      4.51 o 
  -2   8   2      556.53      493.72     27.38 o 
  -1   8   2      686.23      711.29     24.78 o 
   0   8   2     1046.69     1031.79     19.57 o 
  -9   9   2      142.44      159.69      6.55 o 
  -8   9   2      173.23      151.73     10.00 o 
  -7   9   2      138.22      161.80      6.70 o 
  -6   9   2      350.24      290.98      7.73 o 
  -5   9   2      178.07      228.41     31.40 o 
  -4   9   2      216.20      280.83     62.08 o 
  -3   9   2     1261.35     1132.59     33.70 o 
  -2   9   2      577.29      529.52     53.50 o 
  -1   9   2      650.57      646.86     41.13 o 
   0   9   2       31.98       40.59      5.37 o 
 -10  10   2       41.17       31.26      4.35 o 
  -9  10   2      278.51      280.73     11.20 o 
  -8  10   2      205.59      197.75     19.38 o 
  -7  10   2      514.79      499.81     20.90 o 
  -6  10   2      439.33      390.37      7.93 o 
  -5  10   2      156.74      165.88      8.11 o 
  -4  10   2      893.58      707.51     14.17 o 
  -3  10   2      263.77      264.67     10.76 o 
  -2  10   2       77.30      107.29     12.91 o 
  -1  10   2      423.27      408.03      7.16 o 
   0  10   2      154.27      169.24      7.20 o 
 -11  11   2      125.11      124.18      7.93 o 
 -10  11   2      152.31      174.79     26.94 o 
  -9  11   2      216.99      207.49     15.43 o 
  -8  11   2       99.23      119.30      9.30 o 
  -7  11   2       84.81      141.73     25.89 o 
  -6  11   2      341.65      298.04     16.89 o 
  -5  11   2      204.52      183.82     13.38 o 
  -4  11   2       78.10      132.23     17.59 o 
  -3  11   2      303.33      269.06     17.93 o 
  -2  11   2      229.66      262.77     24.08 o 
  -1  11   2      206.17      266.54     37.95 o 
   0  11   2       27.80       53.02      7.46 o 
 -12  12   2       68.65       94.44     16.23 o 
 -11  12   2      128.15      131.34      7.30 o 
 -10  12   2       49.85       51.02      4.37 o 
  -9  12   2      157.07      149.07      6.97 o 
  -8  12   2      408.63      383.98     23.92 o 
  -7  12   2      285.00      285.93     17.17 o 
  -6  12   2        4.31        8.31      3.17 o 
  -5  12   2       82.95      110.12     13.73 o 
  -4  12   2       91.78      107.44      7.22 o 
  -3  12   2       47.56       88.79      8.34 o 
  -2  12   2       56.89       77.27      9.51 o 
  -1  12   2      176.45      182.13     18.13 o 
   0  12   2      296.79      271.11     26.87 o 
 -13  13   2        7.02       16.26     10.77 o 
 -12  13   2       22.01       31.62      5.63 o 
 -11  13   2       28.78       50.29      6.70 o 
 -10  13   2       50.36       43.55      6.10 o 
  -9  13   2       26.90       34.43      5.79 o 
  -8  13   2       37.33       39.52      4.60 o 
  -7  13   2      241.79      257.72      7.07 o 
  -6  13   2       65.41       70.57      5.66 o 
  -5  13   2        9.40       22.29      4.29 o 
  -4  13   2       99.94      128.08     21.28 o 
  -3  13   2       33.12       42.59      5.08 o 
  -2  13   2       12.13       18.00      5.10 o 
  -1  13   2       44.69       46.62      5.96 o 
   0  13   2        4.13        2.50     10.21 o 
 -13  14   2       17.68       19.19      6.06 o 
 -12  14   2       44.58       37.91      6.03 o 
 -11  14   2      133.28      127.39     15.43 o 
 -10  14   2       39.58       40.42      5.67 o 
  -9  14   2      127.39      117.64      8.87 o 
  -8  14   2      135.22      129.73      6.66 o 
  -7  14   2        8.60       17.34      4.16 o 
  -6  14   2       69.90       72.73      6.00 o 
  -5  14   2      123.67      117.11     14.27 o 
  -4  14   2       53.23       89.58     15.91 o 
  -3  14   2      201.75      166.37     22.68 o 
  -2  14   2       21.32       19.76      7.51 o 
  -1  14   2       17.77       28.36      8.44 o 
 -12  15   2       26.58       41.75     18.22 o 
 -11  15   2      177.87      146.79     14.51 o 
 -10  15   2        3.48       29.68      6.64 o 
  -9  15   2       81.25       80.85      6.19 o 
  -8  15   2      174.57      160.81     13.89 o 
  -7  15   2       40.74       54.50      5.83 o 
  -6  15   2       71.49       73.11      6.83 o 
  -5  15   2        5.72       12.03      5.56 o 
  -4  15   2       77.41       66.62      8.09 o 
  -3  15   2       30.14       19.73     16.18 o 
  -1   1   3    14950.22    15167.99    435.59 o 
   0   1   3    15215.06    14986.76   1161.21 o 
  -2   2   3      395.96      402.31     15.77 o 
  -1   2   3     6358.25     6286.22    158.04 o 
   0   2   3      847.99      725.36     16.92 o 
  -3   3   3      892.51      865.11     16.11 o 
  -2   3   3     5172.48     5397.97     75.57 o 
  -1   3   3     4480.77     4504.26     75.16 o 
   0   3   3     1375.18     1253.59     22.78 o 
  -4   4   3     1442.80     1609.53     29.25 o 
  -3   4   3     2721.97     3381.13     74.90 o 
  -2   4   3      658.55      642.28     19.35 o 
  -1   4   3      968.79      838.38     35.13 o 
   0   4   3      816.28      858.48     38.21 o 
  -5   5   3     1926.60     1839.02    144.77 o 
  -4   5   3      726.66      714.84     35.37 o 
  -3   5   3     1157.43     1373.85     63.35 o 
  -2   5   3     1040.73     1345.54    108.95 o 
  -1   5   3     2641.77     2870.60    129.89 o 
   0   5   3     7637.32     8090.40    156.08 o 
  -6   6   3      377.40      361.73      8.22 o 
  -5   6   3      186.72      160.04      9.98 o 
  -4   6   3     1541.38     1659.49     22.68 o 
  -3   6   3     1000.70      926.02     46.43 o 
  -2   6   3      449.81      433.77     10.86 o 
  -1   6   3       65.54       90.34      4.06 o 
   0   6   3      376.39      483.30     10.90 o 
  -7   7   3       39.73       70.74      4.65 o 
  -6   7   3      119.30      114.22      7.34 o 
  -5   7   3      469.74      461.33     10.52 o 
  -4   7   3      628.73      556.30     21.33 o 
  -3   7   3      703.20      640.87      9.78 o 
  -2   7   3      929.41      913.09     28.42 o 
  -1   7   3      395.15      365.70      7.36 o 
   0   7   3       54.74       55.42      5.67 o 
  -8   8   3       62.60       90.37      4.83 o 
  -7   8   3     1222.67     1088.63     19.44 o 
  -6   8   3      865.60      951.15     14.26 o 
  -5   8   3      758.92      703.74     11.41 o 
  -4   8   3     1214.03     1170.27     16.55 o 
  -3   8   3     1436.92     1467.50     19.24 o 
  -2   8   3      643.59      639.22     60.29 o 
  -1   8   3      927.94      827.97     70.07 o 
   0   8   3       51.81       86.73      6.52 o 
  -9   9   3       99.23      128.13      6.01 o 
  -8   9   3       81.76       96.94      4.96 o 
  -7   9   3      272.61      225.34      9.51 o 
  -6   9   3      240.42      256.91     35.35 o 
  -5   9   3      334.94      316.94     17.47 o 
  -4   9   3      835.62      825.39     40.05 o 
  -3   9   3      138.55      132.01      9.33 o 
  -2   9   3     1009.00      925.09     13.73 o 
  -1   9   3      290.71      310.08      6.72 o 
   0   9   3       90.85       90.96      5.31 o 
 -10  10   3       70.06       53.08      7.60 o 
  -9  10   3      192.35      169.98      5.01 o 
  -8  10   3      104.46      105.99      5.25 o 
  -7  10   3      417.06      379.96     18.54 o 
  -6  10   3      809.69      732.69     17.83 o 
  -5  10   3      334.07      359.59     25.67 o 
  -4  10   3      980.38      970.36     26.70 o 
  -3  10   3      250.84      200.74     14.44 o 
  -2  10   3      289.84      260.18     25.61 o 
  -1  10   3      121.12      132.36     13.63 o 
   0  10   3      288.27      328.07      9.51 o 
 -11  11   3       10.76       18.12      5.25 o 
 -10  11   3       64.62       80.11     10.26 o 
  -9  11   3      100.21      104.90     11.08 o 
  -8  11   3       71.59       90.81      7.86 o 
  -7  11   3      326.25      349.74     32.81 o 
  -6  11   3       30.56       37.82      3.65 o 
  -5  11   3      129.40      108.72     15.58 o 
  -4  11   3      153.67      179.28      6.59 o 
  -3  11   3      256.21      283.55     34.24 o 
  -2  11   3      142.15      146.11     19.46 o 
  -1  11   3       35.60       49.62      7.69 o 
   0  11   3       44.93       48.63      5.17 o 
 -12  12   3      798.14      766.41     20.52 o 
 -11  12   3       74.37       73.84      7.16 o 
 -10  12   3       85.49       90.09      5.64 o 
  -9  12   3       35.91       46.20      5.98 o 
  -8  12   3       33.13       31.02      5.73 o 
  -7  12   3       83.64       95.12      5.40 o 
  -6  12   3       56.83       76.01      5.53 o 
  -5  12   3      171.80      177.33     14.33 o 
  -4  12   3       75.49       71.61      4.91 o 
  -3  12   3       71.53       75.05      5.28 o 
  -2  12   3      102.84      116.95      6.15 o 
  -1  12   3      204.42      226.53     32.87 o 
   0  12   3      545.05      457.85     19.64 o 
 -13  13   3       99.84       86.04     11.81 o 
 -12  13   3       45.29       52.07      5.87 o 
 -11  13   3      357.95      314.62     10.09 o 
 -10  13   3      166.18      154.16      6.77 o 
  -9  13   3       54.36       62.16      5.15 o 
  -8  13   3       13.86       18.08      4.25 o 
  -7  13   3       28.26       47.29      5.72 o 
  -6  13   3       23.77       29.09      4.07 o 
  -5  13   3       53.55       57.39      5.01 o 
  -4  13   3      164.82      158.12      7.14 o 
  -3  13   3      151.89      153.74     13.11 o 
  -2  13   3      135.00      133.03      9.46 o 
  -1  13   3       49.62       41.19      5.88 o 
   0  13   3       62.59       71.08     13.53 o 
 -13  14   3       39.03       31.09      7.21 o 
 -12  14   3       41.87       62.90     19.56 o 
 -11  14   3       57.94       64.40      8.28 o 
 -10  14   3      138.25      126.69     18.10 o 
  -9  14   3       65.03       61.17      5.76 o 
  -8  14   3       34.12       45.71      5.58 o 
  -7  14   3       24.27       42.82      5.77 o 
  -6  14   3       22.25       33.92      7.83 o 
  -5  14   3       88.34       84.57      7.25 o 
  -4  14   3      249.09      214.43     11.23 o 
  -3  14   3       90.69      122.57     18.45 o 
  -2  14   3       26.09       30.24      5.95 o 
  -1  14   3       72.65       60.35     21.36 o 
 -12  15   3       13.35       32.80     17.45 o 
 -11  15   3       11.93       20.71      5.96 o 
 -10  15   3      283.85      261.74      9.55 o 
  -9  15   3       33.39       32.34      5.58 o 
  -8  15   3       88.19       97.86      9.89 o 
  -7  15   3      238.33      229.84      9.13 o 
  -6  15   3       62.47       75.34      7.63 o 
  -5  15   3      178.07      175.36     19.76 o 
  -4  15   3        6.38       24.22      6.25 o 
  -1   1   4      480.48      453.58     11.65 o 
   0   1   4      248.89      221.53      7.52 o 
  -2   2   4     1449.01     1416.35     34.02 o 
  -1   2   4    29101.74    29429.64    480.87 o 
   0   2   4     1810.29     1897.60     39.28 o 
  -3   3   4     7159.64     7225.80    125.28 o 
  -2   3   4     1779.23     1654.63     27.22 o 
  -1   3   4     4333.16     4266.03    124.55 o 
   0   3   4     2082.02     1623.15     39.55 o 
  -4   4   4     2483.80     2436.72     56.94 o 
  -3   4   4     1042.94     1246.90     29.15 o 
  -2   4   4      539.43      501.53     13.82 o 
  -1   4   4     1682.10     1781.18    151.91 o 
   0   4   4     8334.43     8964.36    171.46 o 
  -5   5   4     1381.84     1441.67     26.90 o 
  -4   5   4     1424.55     1306.90     36.77 o 
  -3   5   4     2904.69     2948.34     44.96 o 
  -2   5   4     3409.30     3480.15    150.08 o 
  -1   5   4     4475.25     4731.05    140.16 o 
   0   5   4      692.49      731.77     14.86 o 
  -6   6   4     1525.27     1396.28     24.41 o 
  -5   6   4      292.56      277.89     10.38 o 
  -4   6   4      137.82      127.29     12.89 o 
  -3   6   4       98.26      167.33     24.49 o 
  -2   6   4       39.66       43.93      5.45 o 
  -1   6   4      686.05      718.78     25.71 o 
   0   6   4      846.56      954.16     18.95 o 
  -7   7   4      208.95      216.55     12.09 o 
  -6   7   4      879.95      882.93     39.17 o 
  -5   7   4      759.50      752.42     55.56 o 
  -4   7   4       94.19       97.97      5.51 o 
  -3   7   4      345.47      375.06      7.64 o 
  -2   7   4      245.21      275.17     34.92 o 
  -1   7   4      570.70      562.62     11.23 o 
   0   7   4       82.36       92.65      8.47 o 
  -8   8   4      415.41      342.70      9.88 o 
  -7   8   4      455.40      386.22      9.46 o 
  -6   8   4      147.53      135.84      6.01 o 
  -5   8   4      209.48      178.92      4.90 o 
  -4   8   4     1171.19     1132.92     38.49 o 
  -3   8   4      199.30      209.58     24.16 o 
  -2   8   4      334.22      336.30     18.84 o 
  -1   8   4      911.75      693.50     63.07 o 
   0   8   4      246.52      195.45      6.85 o 
  -9   9   4      133.13      148.43      6.33 o 
  -8   9   4      252.01      218.80     11.11 o 
  -7   9   4      220.12      246.56      5.72 o 
  -6   9   4      538.94      495.25     13.27 o 
  -5   9   4      184.98      164.18      6.63 o 
  -4   9   4      533.54      527.03      8.76 o 
  -3   9   4      143.76      147.70      5.38 o 
  -2   9   4      195.00      210.53     23.17 o 
  -1   9   4      178.78      146.94      7.03 o 
   0   9   4      181.62      192.39      7.13 o 
 -10  10   4       65.39       67.56     14.18 o 
  -9  10   4       37.30       55.20      3.57 o 
  -8  10   4      171.29      173.81     11.91 o 
  -7  10   4      285.47      279.80     21.96 o 
  -6  10   4      137.96      145.93      5.48 o 
  -5  10   4      406.96      379.27      8.36 o 
  -4  10   4      225.02      297.68     61.80 o 
  -3  10   4      202.90      198.69      5.95 o 
  -2  10   4      310.78      271.95     22.41 o 
  -1  10   4       26.32       36.29      3.40 o 
   0  10   4      291.89      285.92      9.24 o 
 -11  11   4       48.67       44.60      5.93 o 
 -10  11   4       60.82       56.57      6.27 o 
  -9  11   4       24.97       39.05      3.96 o 
  -8  11   4      165.14      178.71      6.33 o 
  -7  11   4      299.86      272.50      7.09 o 
  -6  11   4      306.81      268.41     11.74 o 
  -5  11   4       81.91       74.11      4.07 o 
  -4  11   4      615.24      567.67     35.37 o 
  -3  11   4      236.52      246.98     20.13 o 
  -2  11   4       68.07      105.58      5.33 o 
  -1  11   4      153.59      151.11      5.79 o 
   0  11   4       21.50       25.60      4.95 o 
 -12  12   4       21.85       70.68     10.72 o 
 -11  12   4      103.97      115.46      6.74 o 
 -10  12   4       77.34       79.99      5.39 o 
  -9  12   4       51.28       44.90      8.98 o 
  -8  12   4       20.45       19.56      3.94 o 
  -7  12   4       84.62       96.65      9.93 o 
  -6  12   4       45.86       60.61      4.91 o 
  -5  12   4       46.21       50.68      4.56 o 
  -4  12   4       53.45       59.02      4.67 o 
  -3  12   4       23.58       31.79      4.46 o 
  -2  12   4       98.07      121.53      8.56 o 
  -1  12   4       82.80       80.87      8.26 o 
   0  12   4       80.65       96.44     13.09 o 
 -13  13   4       41.08       74.72     12.32 o 
 -12  13   4       44.00       38.48      5.62 o 
 -11  13   4       42.21       67.99      6.05 o 
 -10  13   4       50.27       51.79      5.06 o 
  -9  13   4       65.24       59.31      5.90 o 
  -8  13   4       53.71       62.49      4.82 o 
  -7  13   4        9.65       16.34      3.65 o 
  -6  13   4       18.04       19.74      5.04 o 
  -5  13   4       58.90       61.43      5.03 o 
  -4  13   4       23.55       28.62      6.38 o 
  -3  13   4       64.47      110.31     23.65 o 
  -2  13   4       81.40       91.25      6.53 o 
  -1  13   4       32.46       20.14      6.79 o 
   0  13   4      175.43      157.99     16.98 o 
 -13  14   4       31.49       23.97      5.90 o 
 -12  14   4       40.37       39.58      6.24 o 
 -11  14   4       10.56       11.06      5.86 o 
 -10  14   4       15.51       33.93      6.03 o 
  -9  14   4       81.79       77.97     11.33 o 
  -8  14   4       25.76       37.81      5.00 o 
  -7  14   4      177.33      173.64     10.44 o 
  -6  14   4       99.48      107.28      6.65 o 
  -5  14   4       37.89       27.11      5.76 o 
  -4  14   4       14.62       18.06      5.58 o 
  -3  14   4       26.46       31.62      7.10 o 
  -2  14   4       76.02       54.50      9.82 o 
  -1  14   4       75.25       74.98     10.42 o 
 -11  15   4       84.63       99.03      7.80 o 
 -10  15   4       45.40       55.68      6.08 o 
  -9  15   4       85.66       85.25      8.58 o 
  -8  15   4       59.91       52.88      5.59 o 
  -7  15   4       60.52       65.41     10.83 o 
  -6  15   4      106.30      102.71      7.78 o 
  -5  15   4      188.49      211.97     10.08 o 
  -4  15   4       28.29       54.13      7.25 o 
  -1   1   5     9656.38     9123.13    308.90 o 
   0   1   5    21580.34    21391.43    432.08 o 
  -2   2   5      722.94      788.21     23.85 o 
  -1   2   5     6267.59     6341.90    181.60 o 
   0   2   5      267.46      289.21     13.44 o 
  -2   3   5     1568.86     1805.09     24.39 o 
  -1   3   5     2363.24     2561.81     42.01 o 
   0   3   5     5258.12     5214.75     90.65 o 
  -4   4   5     2293.12     2376.31     42.45 o 
  -3   4   5     1901.78     1928.27    109.62 o 
  -2   4   5      573.10      580.51    154.09 o 
  -1   4   5      774.80      608.84     25.03 o 
   0   4   5     1663.62     1883.78     31.38 o 
  -5   5   5     1393.81     1303.67     30.30 o 
  -4   5   5     3634.30     3792.99     49.67 o 
  -3   5   5     1146.26     1145.01     96.76 o 
  -2   5   5     2384.22     2343.30    135.14 o 
  -1   5   5     2681.65     2643.16     57.83 o 
   0   5   5     1211.13     1218.58     23.26 o 
  -6   6   5      952.56     1023.98     18.53 o 
  -5   6   5      689.25      693.70     76.73 o 
  -4   6   5      606.64      644.67     19.84 o 
  -3   6   5      669.81      643.98     23.29 o 
  -2   6   5      672.16      654.85     71.98 o 
  -1   6   5      598.94      695.60     21.39 o 
   0   6   5     1765.42     1786.30     30.63 o 
  -7   7   5       16.23       25.79      5.29 o 
  -6   7   5     1319.14     1330.00     49.39 o 
  -5   7   5      693.84      593.53     20.12 o 
  -4   7   5      109.52      139.17      9.72 o 
  -3   7   5      401.19      454.28     13.47 o 
  -2   7   5      300.34      293.05     18.82 o 
  -1   7   5     1264.47     1215.54     16.04 o 
   0   7   5       70.83       61.53      9.17 o 
  -8   8   5      539.36      501.17     11.29 o 
  -7   8   5       64.85       81.94      8.03 o 
  -6   8   5      519.80      464.28      9.00 o 
  -5   8   5      493.45      433.80     14.14 o 
  -4   8   5      463.01      520.76     20.25 o 
  -3   8   5     1765.72     1778.87     74.93 o 
  -2   8   5      758.49      754.68     11.89 o 
  -1   8   5       60.17       94.91      7.56 o 
   0   8   5      817.61      833.82     16.59 o 
  -9   9   5      261.95      263.55      9.12 o 
  -8   9   5       76.89       72.81      5.75 o 
  -7   9   5     1228.82     1151.28     28.31 o 
  -6   9   5      186.83      221.22     13.02 o 
  -5   9   5       40.96       48.63      4.21 o 
  -4   9   5      149.90      164.49      4.73 o 
  -3   9   5      135.52      161.10      5.16 o 
  -2   9   5      287.40      282.29      9.45 o 
  -1   9   5      138.94      134.93      4.46 o 
   0   9   5      127.21      101.78      6.34 o 
 -10  10   5       40.71       48.77      5.71 o 
  -9  10   5      595.06      582.52     10.14 o 
  -8  10   5      335.23      346.16      8.04 o 
  -7  10   5      535.48      485.06      9.80 o 
  -6  10   5      611.04      579.87     15.19 o 
  -5  10   5       75.99       78.00     11.79 o 
  -4  10   5     1210.51     1047.50     19.66 o 
  -3  10   5      835.04      780.87     16.29 o 
  -2  10   5      138.27      138.04      6.21 o 
  -1  10   5      280.09      286.40      8.59 o 
   0  10   5        9.35       34.81      5.48 o 
 -11  11   5      109.45      128.59      8.17 o 
 -10  11   5       43.02       39.47      3.70 o 
  -9  11   5      241.54      212.48      6.98 o 
  -8  11   5      179.17      178.88     18.71 o 
  -7  11   5      232.06      212.26      9.79 o 
  -6  11   5       57.27       86.47     11.02 o 
  -5  11   5       53.08       68.90      5.14 o 
  -4  11   5      652.38      633.87     33.21 o 
  -3  11   5       43.26       58.87      4.42 o 
  -2  11   5      470.66      433.89     15.93 o 
  -1  11   5       69.56       79.94      4.90 o 
   0  11   5      417.76      446.22     15.88 o 
 -12  12   5       49.78       70.23      7.11 o 
 -11  12   5       33.64       50.51      4.44 o 
 -10  12   5      130.47      148.83      7.22 o 
  -9  12   5       20.98       33.33      4.52 o 
  -8  12   5       26.97       37.21      5.00 o 
  -7  12   5       44.43       49.36      5.60 o 
  -6  12   5        0.32        8.36      3.40 o 
  -5  12   5       44.37       48.98      4.49 o 
  -4  12   5      107.53      104.99      7.21 o 
  -3  12   5       56.53       76.46      9.38 o 
  -2  12   5      114.05      167.77     22.41 o 
  -1  12   5       50.55       41.62      5.83 o 
   0  12   5       41.84       42.25      7.47 o 
 -13  13   5       93.59       74.50      7.54 o 
 -12  13   5      164.28      156.00      7.88 o 
 -11  13   5       95.40      133.16     33.11 o 
 -10  13   5       58.16       59.07      9.65 o 
  -9  13   5       54.70       57.45      5.09 o 
  -8  13   5       21.49       38.66      4.38 o 
  -7  13   5       48.73       48.61      4.47 o 
  -6  13   5       62.47       59.03      4.62 o 
  -5  13   5       36.58       31.56      7.72 o 
  -4  13   5       37.57       58.32      5.37 o 
  -3  13   5      130.55      154.08     26.22 o 
  -2  13   5       92.84       93.90      8.98 o 
  -1  13   5       74.88       65.85      6.02 o 
   0  13   5      112.79      151.16     16.85 o 
 -13  14   5       20.85       25.70      6.01 o 
 -12  14   5       32.31       39.71      9.57 o 
 -11  14   5       63.27       59.34      6.15 o 
 -10  14   5       86.82       86.84      7.71 o 
  -9  14   5       33.49       85.89     11.17 o 
  -8  14   5      170.22      172.49      7.04 o 
  -7  14   5      122.59      113.16      5.70 o 
  -6  14   5      198.11      217.31     17.85 o 
  -5  14   5       67.83       66.66      5.95 o 
  -4  14   5       63.31       70.04      6.44 o 
  -3  14   5       50.36       47.34      5.99 o 
  -2  14   5        8.59       20.56      5.31 o 
  -1  14   5       45.68       48.86      8.17 o 
 -11  15   5      195.76      282.07     39.36 o 
 -10  15   5       51.31       64.52     12.25 o 
  -9  15   5       63.54       89.88      8.58 o 
  -8  15   5      191.02      180.01      8.40 o 
  -7  15   5      441.88      378.37     11.04 o 
  -6  15   5       42.24       45.32      6.29 o 
  -5  15   5      123.00      139.99     33.05 o 
  -4  15   5      193.69      217.88     25.78 o 
   0   0   6    95775.80    92822.51   3727.76 o 
  -1   1   6     9014.32     9062.58    261.14 o 
   0   1   6    17821.50    19361.77    390.66 o 
  -2   2   6     2358.58     2349.65    281.82 o 
  -1   2   6     1053.84     1071.30     60.59 o 
   0   2   6    10625.11    11675.68    235.39 o 
  -3   3   6      446.89      504.07     17.29 o 
  -2   3   6     3694.18     3558.37    162.32 o 
  -1   3   6     7020.53     6913.86    105.94 o 
   0   3   6      986.40      413.02     21.53 o 
  -4   4   6      286.72      238.46     19.95 o 
  -3   4   6      501.69      556.47     25.62 o 
  -2   4   6     4715.59     5421.80    288.69 o 
  -1   4   6     1567.32     1805.44     30.22 o 
   0   4   6     1178.15     1312.39     21.84 o 
  -5   5   6      398.45      435.02      9.65 o 
  -4   5   6     1340.98     1402.94    105.49 o 
  -3   5   6     2394.53     2354.32     88.86 o 
  -2   5   6     5777.25     6150.72     98.84 o 
  -1   5   6     1171.51     1416.26     33.16 o 
   0   5   6      170.09      207.43      6.09 o 
  -6   6   6      101.70      126.75      4.65 o 
  -5   6   6      905.55      797.41     25.38 o 
  -4   6   6      616.47      646.28     13.16 o 
  -3   6   6      300.36      322.78     54.87 o 
  -2   6   6     1562.12     1616.16     29.48 o 
  -1   6   6     1247.19     1318.11     18.17 o 
   0   6   6      152.72      225.29      6.25 o 
  -7   7   6      305.69      276.13      8.66 o 
  -6   7   6      206.28      186.23      4.25 o 
  -5   7   6      448.85      425.56     44.41 o 
  -4   7   6      474.03      520.62     24.08 o 
  -3   7   6      311.57      357.40     14.43 o 
  -2   7   6     1055.12     1046.89     51.98 o 
  -1   7   6      726.43      674.41     25.26 o 
   0   7   6       94.69      119.27      6.53 o 
  -8   8   6      266.47      288.93     12.35 o 
  -7   8   6     1079.32     1091.48     15.00 o 
  -6   8   6      460.18      457.43      8.04 o 
  -5   8   6      179.71      186.17      9.64 o 
  -4   8   6       46.34       43.14      2.63 o 
  -3   8   6      427.35      442.02     20.16 o 
  -2   8   6      608.07      607.76     54.68 o 
  -1   8   6      940.73      956.49     83.82 o 
   0   8   6     1011.78      911.06     16.49 o 
  -9   9   6     1031.10     1029.46     23.93 o 
  -8   9   6      292.98      258.46      5.74 o 
  -7   9   6      700.42      642.43     40.54 o 
  -6   9   6      370.46      377.93      8.74 o 
  -5   9   6      438.07      433.03     42.44 o 
  -4   9   6      199.48      200.05     14.42 o 
  -3   9   6      261.82      275.66     14.33 o 
  -2   9   6      724.91      732.83     13.58 o 
  -1   9   6      275.30      236.87     11.34 o 
   0   9   6      267.66      209.20      7.97 o 
 -10  10   6      168.82      189.69      8.99 o 
  -9  10   6      130.01      159.24     13.74 o 
  -8  10   6      171.53      158.43     10.79 o 
  -7  10   6      611.88      586.09     11.07 o 
  -6  10   6      899.72      842.33     52.56 o 
  -5  10   6      298.75      273.61      6.24 o 
  -4  10   6      337.89      324.59     27.44 o 
  -3  10   6      253.93      203.14      6.67 o 
  -2  10   6      382.36      402.18      7.99 o 
  -1  10   6      543.71      566.65     27.37 o 
   0  10   6      339.95      324.28      9.57 o 
 -11  11   6       58.17       50.41      8.73 o 
 -10  11   6       83.91       75.01      4.53 o 
  -9  11   6      152.35      139.81     22.98 o 
  -8  11   6       56.26       81.71     11.02 o 
  -7  11   6       65.46       62.57      4.79 o 
  -6  11   6       59.30       71.23      4.56 o 
  -5  11   6       31.35       40.09      4.43 o 
  -4  11   6      114.00      115.70      6.38 o 
  -3  11   6      161.94      173.66     26.09 o 
  -2  11   6      161.03      193.49     34.37 o 
  -1  11   6      101.26      118.85      5.98 o 
   0  11   6      231.38      290.74     12.77 o 
 -12  12   6       70.39       56.01      6.84 o 
 -11  12   6      202.73      199.28      6.93 o 
 -10  12   6      141.64      138.00     12.76 o 
  -9  12   6       65.37       48.39      4.58 o 
  -8  12   6       27.79       14.63      4.40 o 
  -7  12   6       56.79       58.77      9.46 o 
  -6  12   6       75.48       75.91      4.52 o 
  -5  12   6       17.23       21.44      5.32 o 
  -4  12   6       32.27       28.79      4.34 o 
  -3  12   6       26.41       33.67      4.54 o 
  -2  12   6      546.84      487.50     21.13 o 
  -1  12   6       75.56       98.19     10.51 o 
   0  12   6       53.54       71.66      8.55 o 
 -13  13   6       39.45       49.99      6.92 o 
 -12  13   6       92.22       66.75      6.68 o 
 -11  13   6      147.42      117.26      7.15 o 
 -10  13   6      109.65      111.41     13.80 o 
  -9  13   6        7.86       22.46      4.40 o 
  -8  13   6      204.53      204.62      7.14 o 
  -7  13   6       61.32       76.52      6.00 o 
  -6  13   6       41.69       44.03      5.59 o 
  -5  13   6      104.85      114.09      8.22 o 
  -4  13   6       34.10       30.42      9.06 o 
  -3  13   6       83.52      118.25     16.80 o 
  -2  13   6      114.48       89.91      6.52 o 
  -1  13   6       29.91       16.32      6.06 o 
   0  13   6      130.39      152.19     13.56 o 
 -13  14   6       40.56       32.22      5.71 o 
 -12  14   6       65.03       62.77      6.33 o 
 -11  14   6       13.58       20.24      7.70 o 
 -10  14   6      101.21      103.10      8.54 o 
  -9  14   6      471.13      439.12     11.12 o 
  -8  14   6       59.09       59.31      6.64 o 
  -7  14   6       63.93       75.55      6.47 o 
  -6  14   6       62.76       73.84      9.37 o 
  -5  14   6      111.17      109.03      9.38 o 
  -4  14   6       31.06       24.58      6.25 o 
  -3  14   6       48.09       72.88      6.52 o 
  -2  14   6       50.43       44.01      8.21 o 
  -1  14   6       17.89       14.06      7.03 o 
 -11  15   6      123.20      183.70     50.27 o 
 -10  15   6      145.85      141.99     12.41 o 
  -9  15   6       58.65       56.41      6.99 o 
  -8  15   6       66.87       78.62     10.19 o 
  -7  15   6       72.41      108.71      7.06 o 
  -6  15   6       52.31       61.35      6.96 o 
  -5  15   6      292.46      284.56     27.19 o 
  -4  15   6      153.15      171.18     26.06 o 
  -1   1   7     1191.25     1201.52     42.85 o 
   0   1   7     3101.89     3159.12     64.67 o 
  -2   2   7     7763.68     8083.69    140.23 o 
  -1   2   7     4035.94     3709.16     55.63 o 
   0   2   7     4755.08     4818.88     97.65 o 
  -3   3   7     1380.19     1304.65     24.75 o 
  -2   3   7      131.34      141.22      8.21 o 
  -1   3   7      541.98      589.81     20.21 o 
   0   3   7     3764.35     4035.89     77.74 o 
  -4   4   7      821.86      942.00     19.85 o 
  -3   4   7      644.26      478.27    119.46 o 
  -2   4   7     2057.53     2098.10     36.16 o 
  -1   4   7      425.09      331.74     37.81 o 
   0   4   7     1114.98     1290.80     20.48 o 
  -5   5   7      270.91      329.72      7.90 o 
  -4   5   7      632.37      708.92     10.48 o 
  -3   5   7     1272.12     1341.10    129.10 o 
  -2   5   7      414.60      549.38     93.75 o 
  -1   5   7     1178.54     1300.02     29.95 o 
   0   5   7      112.05      165.91      4.43 o 
  -6   6   7      248.47      298.13      7.83 o 
  -5   6   7      206.84      225.93      4.77 o 
  -4   6   7      705.35      733.38     10.21 o 
  -3   6   7     2665.71     2798.66     61.68 o 
  -2   6   7      568.96      663.24     69.33 o 
  -1   6   7      409.04      411.81      7.04 o 
   0   6   7      442.69      371.91      7.78 o 
  -7   7   7      679.46      721.10     18.45 o 
  -6   7   7     1455.20     1386.48     31.60 o 
  -5   7   7      532.41      512.25     24.11 o 
  -4   7   7     2063.08     2055.93    107.71 o 
  -3   7   7      568.47      490.42     11.00 o 
  -2   7   7     1141.43     1184.47     15.71 o 
  -1   7   7     1216.54     1143.03     51.64 o 
   0   7   7      215.35      225.09      7.54 o 
  -8   8   7     2825.26     2684.70     49.65 o 
  -7   8   7      607.93      632.49     10.87 o 
  -6   8   7      641.68      601.01     94.81 o 
  -5   8   7       52.54       85.61      4.25 o 
  -4   8   7      219.45      182.27      4.70 o 
  -3   8   7      188.68      202.86      5.06 o 
  -2   8   7     1006.83     1003.09     44.97 o 
  -1   8   7      702.36      720.11     20.88 o 
   0   8   7     1582.16     1320.11     22.50 o 
  -9   9   7      300.05      330.82     11.81 o 
  -8   9   7      352.96      346.04      8.68 o 
  -7   9   7      357.23      376.89      9.58 o 
  -6   9   7      419.24      314.54     35.98 o 
  -5   9   7      247.45      237.35     18.15 o 
  -4   9   7      457.66      417.75     35.90 o 
  -3   9   7      582.03      513.55     39.06 o 
  -2   9   7      183.28      251.02     32.66 o 
  -1   9   7      533.79      524.58     36.81 o 
   0   9   7       88.59       73.89      4.98 o 
 -10  10   7      216.66      233.74      9.65 o 
  -9  10   7      134.86      147.90     18.41 o 
  -8  10   7       75.34       76.58      5.43 o 
  -7  10   7      302.16      313.85     38.97 o 
  -6  10   7      258.64      299.18     33.79 o 
  -5  10   7      111.87      148.94     15.14 o 
  -4  10   7      216.24      189.46      5.41 o 
  -3  10   7      207.71      182.58     11.75 o 
  -2  10   7      269.81      309.29     24.13 o 
  -1  10   7      203.15      229.25     12.01 o 
   0  10   7      272.68      286.92      9.71 o 
 -11  11   7      200.86      193.99     15.71 o 
 -10  11   7       85.87      122.15     25.30 o 
  -9  11   7      135.18      167.31     20.60 o 
  -8  11   7      310.20      253.53     31.95 o 
  -7  11   7       35.21       43.87      4.95 o 
  -6  11   7      118.98      161.67     20.12 o 
  -5  11   7      205.58      211.09     13.58 o 
  -4  11   7      115.12      116.95      8.22 o 
  -3  11   7      428.27      410.98     58.94 o 
  -2  11   7      219.50      232.20     19.58 o 
  -1  11   7      183.10      189.03     30.16 o 
   0  11   7      327.70      281.65     12.70 o 
 -12  12   7       28.12       54.78      6.77 o 
 -11  12   7      120.73      173.84     11.28 o 
 -10  12   7      227.06      237.87     14.21 o 
  -9  12   7       51.47       74.54      8.08 o 
  -8  12   7       67.23       61.49      6.74 o 
  -7  12   7      229.04      288.28     25.97 o 
  -6  12   7       21.22       23.86      3.67 o 
  -5  12   7      174.14      159.81      7.02 o 
  -4  12   7      228.33      191.11     11.88 o 
  -3  12   7      124.85      147.51      9.54 o 
  -2  12   7       99.71      156.65     18.35 o 
  -1  12   7       42.75       61.81      5.27 o 
   0  12   7       39.48       61.89      8.29 o 
 -13  13   7       38.34       35.54      8.38 o 
 -12  13   7       44.72       68.54      7.17 o 
 -11  13   7       91.81      115.93     16.67 o 
 -10  13   7       39.36       74.42     16.67 o 
  -9  13   7      142.04      142.30      7.27 o 
  -8  13   7       80.28       71.49      5.01 o 
  -7  13   7      123.10      132.48     26.24 o 
  -6  13   7       46.37       50.28      6.31 o 
  -5  13   7       61.19       70.88      5.59 o 
  -4  13   7      108.07      111.63      6.40 o 
  -3  13   7       29.97       43.79      5.42 o 
  -2  13   7       90.66      112.76     18.27 o 
  -1  13   7       60.77       73.59     15.13 o 
   0  13   7       12.53       59.67     13.05 o 
 -13  14   7       49.41       66.01      8.30 o 
 -12  14   7       19.88       14.84      5.30 o 
 -11  14   7       50.37       64.12     10.84 o 
 -10  14   7       18.16       18.86      4.66 o 
  -9  14   7       84.94      129.31     11.02 o 
  -8  14   7       50.32       48.34     12.50 o 
  -7  14   7      100.96       96.36      5.72 o 
  -6  14   7       24.22       12.41      4.82 o 
  -5  14   7      198.32      182.29     11.15 o 
  -4  14   7       64.41       81.74     12.42 o 
  -3  14   7      194.42      286.09     50.63 o 
  -2  14   7        4.71       20.96      5.42 o 
  -1  14   7       28.25       34.89      7.73 o 
 -11  15   7      164.00      175.50      9.59 o 
 -10  15   7       35.91       35.71      5.98 o 
  -9  15   7       71.21       60.59      5.49 o 
  -8  15   7       41.03       56.86      7.68 o 
  -7  15   7      103.81       97.22      6.94 o 
  -6  15   7       19.90       18.60      5.88 o 
  -5  15   7      145.52      148.06      9.24 o 
  -4  15   7      182.65      212.53     26.00 o 
  -1   1   8     1880.98     2268.62     46.43 o 
   0   1   8      465.85      505.65     21.11 o 
  -2   2   8      546.59      384.54     23.34 o 
  -1   2   8     1116.94     1137.03    111.65 o 
   0   2   8     1504.20     1598.02     33.06 o 
  -3   3   8     1323.24     1156.62     26.55 o 
  -2   3   8     3261.11     3469.59    178.77 o 
  -1   3   8     2056.67     2089.23     48.56 o 
   0   3   8      654.81      566.97     19.06 o 
  -4   4   8     1856.36     2449.36    103.81 o 
  -3   4   8      322.39      312.94     13.19 o 
  -2   4   8     1837.63     1949.67     88.89 o 
  -1   4   8     1373.51     1648.41     49.76 o 
   0   4   8     7923.61     8863.74    144.41 o 
  -5   5   8      176.83      118.45      7.02 o 
  -4   5   8      370.19      377.58      9.44 o 
  -3   5   8     2431.29     2807.83     36.14 o 
  -2   5   8     1139.38     1272.03     67.84 o 
  -1   5   8      716.50      802.34     55.05 o 
   0   5   8      640.42      554.06      9.99 o 
  -6   6   8      156.32      222.27      6.60 o 
  -5   6   8     1840.10     1791.90     45.52 o 
  -4   6   8      735.69      705.67     12.84 o 
  -3   6   8      165.80      215.39     25.92 o 
  -2   6   8      829.45      877.48     66.73 o 
  -1   6   8      609.85      565.18     14.71 o 
   0   6   8       45.59       73.70      5.03 o 
  -7   7   8      638.40      636.28     16.72 o 
  -6   7   8      220.23      232.44     21.11 o 
  -5   7   8      456.27      428.01      9.14 o 
  -4   7   8     1668.44     1697.12     25.01 o 
  -3   7   8     1866.68     2077.45     73.04 o 
  -2   7   8      410.50      385.95     38.40 o 
  -1   7   8      133.91      173.76     24.23 o 
   0   7   8      258.09      264.91      7.66 o 
  -8   8   8      423.22      561.63     13.35 o 
  -7   8   8      441.86      403.93     10.28 o 
  -6   8   8     1064.96      965.79    136.13 o 
  -5   8   8     1488.94     1369.22     71.84 o 
  -4   8   8      241.01      232.32     20.36 o 
  -3   8   8      722.66      605.12     10.89 o 
  -2   8   8      911.53      868.10     76.63 o 
  -1   8   8      107.24      108.84      6.24 o 
   0   8   8      186.08      256.95      8.40 o 
  -9   9   8        9.46       21.28      4.63 o 
  -8   9   8      375.49      346.28     14.41 o 
  -7   9   8      451.19      471.24      8.40 o 
  -6   9   8      658.82      667.99     24.25 o 
  -5   9   8      182.03      191.37      9.44 o 
  -4   9   8      258.95      268.64     15.40 o 
  -3   9   8      309.43      291.18     19.35 o 
  -2   9   8      496.98      468.24     31.81 o 
  -1   9   8      150.50      129.24      7.62 o 
   0   9   8       42.64       47.05      4.43 o 
 -10  10   8       11.03        6.10      4.50 o 
  -9  10   8      242.76      205.93     13.51 o 
  -8  10   8      256.71      275.33     18.17 o 
  -7  10   8       56.27       43.34      9.15 o 
  -6  10   8      338.14      329.65      7.58 o 
  -5  10   8      320.21      298.25     12.67 o 
  -4  10   8      267.89      242.00      6.24 o 
  -3  10   8       32.59       42.05      5.32 o 
  -2  10   8      218.74      224.59     32.61 o 
  -1  10   8      444.25      420.35     22.86 o 
   0  10   8        6.75       48.14      6.73 o 
 -11  11   8       70.73       96.00      7.42 o 
 -10  11   8      133.93      135.14      5.71 o 
  -9  11   8       48.13       44.50      5.36 o 
  -8  11   8      152.48      164.96     12.08 o 
  -7  11   8      435.83      423.29      9.41 o 
  -6  11   8      312.47      283.67     29.97 o 
  -5  11   8       88.90      120.51      9.40 o 
  -4  11   8      158.23      146.64      9.66 o 
  -3  11   8      189.28      183.68     15.65 o 
  -2  11   8       55.22       68.23     10.00 o 
  -1  11   8      162.08      190.30     15.86 o 
   0  11   8       68.92       87.62      8.57 o 
 -12  12   8       56.75       84.47     13.61 o 
 -11  12   8      148.24      152.37      7.96 o 
 -10  12   8       80.65       99.25      9.24 o 
  -9  12   8      145.91      131.69     13.47 o 
  -8  12   8       98.91       99.84      5.19 o 
  -7  12   8      195.53      193.99     12.83 o 
  -6  12   8      102.10      109.00      6.91 o 
  -5  12   8       56.93       67.63      4.88 o 
  -4  12   8       41.17       51.61      4.86 o 
  -3  12   8      144.16      147.42      7.23 o 
  -2  12   8      246.36      263.08     24.97 o 
  -1  12   8      221.69      218.83     13.42 o 
   0  12   8      233.64      253.62     15.45 o 
 -13  13   8       95.25       63.84      9.89 o 
 -12  13   8      441.56      356.86     24.75 o 
 -11  13   8       43.13       28.80      5.16 o 
 -10  13   8       47.59       57.86      9.18 o 
  -9  13   8       64.79       73.46      5.13 o 
  -8  13   8       73.25       85.52      5.35 o 
  -7  13   8      303.78      310.99     11.72 o 
  -6  13   8       76.00       70.94      6.98 o 
  -5  13   8      237.80      228.67     10.36 o 
  -4  13   8      153.40      155.59     11.76 o 
  -3  13   8       20.23       20.53      6.66 o 
  -2  13   8       45.59       45.89     13.69 o 
  -1  13   8      108.21       88.43     10.82 o 
   0  13   8      406.52      346.22     23.60 o 
 -13  14   8      246.90      248.35     24.28 o 
 -12  14   8       62.23       50.76      6.22 o 
 -11  14   8      103.23       94.02      7.95 o 
 -10  14   8       62.44       70.81      5.84 o 
  -9  14   8       19.21       28.31      4.99 o 
  -8  14   8       60.33       66.59      5.35 o 
  -7  14   8       42.56       59.61      5.95 o 
  -6  14   8       27.97       28.24      5.27 o 
  -5  14   8        8.88       25.45      6.10 o 
  -4  14   8      196.19      210.85     14.27 o 
  -3  14   8      227.94      215.10     10.40 o 
  -2  14   8      201.81      205.95     18.14 o 
  -1  14   8       94.24      116.18     15.55 o 
 -11  15   8      289.81      281.25     10.75 o 
 -10  15   8       58.44       70.08      6.65 o 
  -9  15   8       16.17       20.93      5.46 o 
  -8  15   8      115.48      114.62     14.07 o 
  -7  15   8       51.41       50.91      6.14 o 
  -6  15   8       41.01       44.37     15.01 o 
  -5  15   8       58.12       59.19      6.73 o 
  -4  15   8      225.03      207.38      9.63 o 
   0   0   9     3167.29     3806.19    154.43 o 
  -1   1   9      486.63      579.67     12.68 o 
   0   1   9      602.21      680.61     33.61 o 
  -2   2   9       98.88      113.06      4.95 o 
  -1   2   9      170.97      193.04     27.45 o 
   0   2   9       30.28       61.70      4.08 o 
  -3   3   9     5330.15     6090.33    171.87 o 
  -2   3   9      612.35      426.81     37.16 o 
  -1   3   9      145.79      136.43      5.06 o 
   0   3   9     1715.61     1625.85     39.11 o 
  -4   4   9     4691.87     5777.71    126.95 o 
  -3   4   9      419.35      303.73      9.67 o 
  -2   4   9     1325.75     1576.95     86.04 o 
  -1   4   9     1046.67     1024.38     34.03 o 
   0   4   9     1981.53     2166.25     35.82 o 
  -5   5   9      665.95      700.01     15.73 o 
  -4   5   9      164.77      143.06      6.22 o 
  -3   5   9      704.85      757.27     56.98 o 
  -2   5   9     2574.71     2817.33    146.92 o 
  -1   5   9      710.16      729.05     23.74 o 
   0   5   9      227.24      247.23      5.59 o 
  -6   6   9     1150.77     1237.33     29.29 o 
  -5   6   9      507.15      452.21     15.22 o 
  -4   6   9      119.52      183.81     28.02 o 
  -3   6   9      263.52      347.43     14.91 o 
  -2   6   9      124.56      184.51     16.88 o 
  -1   6   9     1470.50     1508.60     18.05 o 
   0   6   9      410.99      357.04      9.33 o 
  -7   7   9       57.32       73.65      5.39 o 
  -6   7   9      602.74      617.79     47.24 o 
  -5   7   9      211.25      165.05      5.21 o 
  -4   7   9      365.29      363.34     24.61 o 
  -3   7   9      216.65      272.51      7.17 o 
  -2   7   9       71.09       50.98      2.60 o 
  -1   7   9      610.57      562.88     15.65 o 
   0   7   9      171.39      163.26      6.10 o 
  -8   8   9      328.81      333.63      9.60 o 
  -7   8   9      606.63      579.92     10.21 o 
  -6   8   9      973.14      915.94     37.64 o 
  -5   8   9      361.45      367.41      7.21 o 
  -4   8   9      516.36      453.54      8.65 o 
  -3   8   9      596.33      664.57     23.47 o 
  -2   8   9      220.77      196.89     16.04 o 
  -1   8   9      341.93      313.38     10.67 o 
   0   8   9       91.77       87.89      6.50 o 
  -9   9   9       26.36       20.56      4.60 o 
  -8   9   9      147.95      173.37     17.00 o 
  -7   9   9     1065.41      953.36     14.20 o 
  -6   9   9      103.05      109.51      4.79 o 
  -5   9   9      127.19      138.78     12.71 o 
  -4   9   9      405.99      423.82     58.90 o 
  -3   9   9      144.26      153.35      5.09 o 
  -2   9   9     1160.48     1053.14     28.35 o 
  -1   9   9      137.73      149.60     16.23 o 
   0   9   9      117.98       91.22      7.42 o 
 -10  10   9      133.63      147.42      8.59 o 
  -9  10   9       62.79       83.78     10.99 o 
  -8  10   9      137.06      143.25      5.15 o 
  -7  10   9      301.31      285.71     10.99 o 
  -6  10   9      469.19      432.10     30.26 o 
  -5  10   9       38.35       54.76      3.68 o 
  -4  10   9      683.68      656.47     49.70 o 
  -3  10   9      227.43      200.21     17.78 o 
  -2  10   9       39.55       40.30      3.86 o 
  -1  10   9       59.05       74.58     11.57 o 
   0  10   9       31.21       45.38     11.51 o 
 -11  11   9      104.61      113.24      7.82 o 
 -10  11   9       81.69       92.97      4.97 o 
  -9  11   9      232.22      238.26      8.19 o 
  -8  11   9      136.47      133.00      9.07 o 
  -7  11   9      117.29      104.79     13.43 o 
  -6  11   9      121.47      119.30      7.13 o 
  -5  11   9      358.23      311.01      7.32 o 
  -4  11   9      113.45      107.21      5.25 o 
  -3  11   9       73.92       82.49      5.14 o 
  -2  11   9      144.27      164.36     13.26 o 
  -1  11   9       41.16       37.88      8.75 o 
   0  11   9      113.19      139.29     10.00 o 
 -12  12   9      579.34      549.62     22.04 o 
 -11  12   9       97.43       83.51      6.05 o 
 -10  12   9       63.99       56.71      6.67 o 
  -9  12   9       57.52       68.73      5.63 o 
  -8  12   9      198.01      225.22      7.16 o 
  -7  12   9      110.59      138.70      9.59 o 
  -6  12   9       35.31       50.15      7.14 o 
  -5  12   9       39.29       42.59      4.46 o 
  -4  12   9       45.20       60.86      5.11 o 
  -3  12   9      113.97      116.63      7.85 o 
  -2  12   9      138.31      156.11      8.22 o 
  -1  12   9      200.12      208.13     28.17 o 
   0  12   9      198.10      212.93     20.04 o 
 -13  13   9       54.12       41.78      6.84 o 
 -12  13   9       14.67       32.49      5.55 o 
 -11  13   9       98.38      106.22      9.20 o 
 -10  13   9       80.47       92.41      6.30 o 
  -9  13   9      131.52      131.92      7.80 o 
  -8  13   9       99.21      110.87      5.80 o 
  -7  13   9      149.00      175.51     13.03 o 
  -6  13   9       92.93       84.20      5.39 o 
  -5  13   9      121.41      125.63      6.71 o 
  -4  13   9      126.68      128.26      7.23 o 
  -3  13   9       52.13       53.45      8.88 o 
  -2  13   9      205.00      185.26     18.05 o 
  -1  13   9       55.22       57.55      7.19 o 
   0  13   9       12.32       28.07      9.59 o 
 -13  14   9       53.10       69.40     20.98 o 
 -12  14   9       47.11       48.62      6.11 o 
 -11  14   9       91.35       84.07      6.54 o 
 -10  14   9       60.58       70.23      7.19 o 
  -9  14   9      183.82      187.60      7.85 o 
  -8  14   9       20.23       30.67      4.71 o 
  -7  14   9       21.29       27.36      4.59 o 
  -6  14   9       66.84       71.31      6.38 o 
  -5  14   9      106.32      104.22     11.90 o 
  -4  14   9      213.13      254.14     24.26 o 
  -3  14   9       28.76       33.71      6.15 o 
  -2  14   9       39.03       55.06      9.23 o 
  -1  14   9      119.84      103.24     14.87 o 
 -11  15   9       48.14       51.34      6.17 o 
 -10  15   9       91.93       93.98      8.10 o 
  -9  15   9       36.09       40.63      5.57 o 
  -8  15   9      101.54       97.64      6.58 o 
  -7  15   9       88.78      109.83     16.38 o 
  -6  15   9       31.35       26.99      5.98 o 
  -5  15   9      237.71      220.85      9.89 o 
  -4  15   9       36.44       37.11      8.87 o 
  -1   1  10       88.05      100.72      9.02 o 
   0   1  10      393.38      401.64      8.69 o 
  -2   2  10      307.94      303.81     23.36 o 
  -1   2  10      841.94      878.28     86.59 o 
   0   2  10     1318.67     1282.40     23.23 o 
  -3   3  10     2776.15     2989.76     52.68 o 
  -2   3  10      496.75      583.58     10.99 o 
  -1   3  10      211.30      236.93     12.89 o 
   0   3  10     1013.36      978.26     24.15 o 
  -4   4  10       47.81      106.34      4.95 o 
  -3   4  10     1012.16     1075.68     33.16 o 
  -2   4  10      763.44      828.16     22.37 o 
  -1   4  10     1828.22     1967.80    111.39 o 
   0   4  10       28.71       52.15      2.84 o 
  -5   5  10      331.69      312.16      8.42 o 
  -4   5  10      633.35      640.05     19.56 o 
  -3   5  10     3441.68     3501.43    148.09 o 
  -2   5  10     1904.05     1920.96     88.38 o 
  -1   5  10      806.90      970.30     30.13 o 
   0   5  10      852.06      731.50     12.60 o 
  -6   6  10      680.16      672.90     16.05 o 
  -5   6  10      744.12      815.24     12.20 o 
  -4   6  10      607.24      620.76      8.90 o 
  -3   6  10      103.48      126.15      5.38 o 
  -2   6  10      154.71      152.70      7.16 o 
  -1   6  10      244.45      241.39      7.44 o 
   0   6  10      505.29      549.04     11.24 o 
  -7   7  10      937.93      837.03     20.72 o 
  -6   7  10      338.37      403.22     22.29 o 
  -5   7  10      651.90      754.88     59.13 o 
  -4   7  10      254.38      270.36      8.09 o 
  -3   7  10      684.58      680.55     20.98 o 
  -2   7  10      178.85      219.82     22.71 o 
  -1   7  10      145.40      193.98     19.93 o 
   0   7  10      486.79      401.71     11.75 o 
  -8   8  10       33.41       47.87      4.29 o 
  -7   8  10      763.31      793.23     50.78 o 
  -6   8  10     1094.76     1070.71     16.65 o 
  -5   8  10       40.33       50.50      3.03 o 
  -4   8  10       98.16      103.45      4.03 o 
  -3   8  10      173.23      182.30      6.50 o 
  -2   8  10      401.22      355.40     17.83 o 
  -1   8  10      395.30      409.01      7.21 o 
   0   8  10       57.22       59.84      4.39 o 
  -9   9  10      392.60      339.47     13.46 o 
  -8   9  10      266.64      236.56     12.33 o 
  -7   9  10      612.37      526.73     39.65 o 
  -6   9  10      586.43      517.90     13.07 o 
  -5   9  10     1296.19     1275.90     90.97 o 
  -4   9  10      918.04      772.73     46.95 o 
  -3   9  10      972.66     1024.14     36.99 o 
  -2   9  10      611.77      596.77     19.58 o 
  -1   9  10      505.38      388.85     28.31 o 
   0   9  10      164.28      125.16      8.49 o 
 -10  10  10        0.22       17.53      4.97 o 
  -9  10  10      374.87      313.57      7.77 o 
  -8  10  10      175.10      185.30     13.30 o 
  -7  10  10      348.94      287.76     18.11 o 
  -6  10  10      350.82      345.87      9.85 o 
  -5  10  10      122.32      122.75      8.16 o 
  -4  10  10      218.01      229.98      6.31 o 
  -3  10  10      504.35      441.40     13.65 o 
  -2  10  10       93.86      100.82      6.23 o 
  -1  10  10      318.20      330.84      8.63 o 
   0  10  10        0.07       18.47      5.98 o 
 -11  11  10      143.76      145.37      8.61 o 
 -10  11  10       78.84       83.44      5.57 o 
  -9  11  10       25.47       41.87      6.11 o 
  -8  11  10       60.91       72.34      8.02 o 
  -7  11  10       25.72       40.05      5.36 o 
  -6  11  10       51.96       79.34      9.13 o 
  -5  11  10       26.39       34.25      4.25 o 
  -4  11  10       76.30       94.17      5.32 o 
  -3  11  10      240.17      251.34     10.13 o 
  -2  11  10       98.64      117.13      7.94 o 
  -1  11  10       82.51       80.43      5.34 o 
   0  11  10      108.73       94.81      8.94 o 
 -12  12  10       57.96       60.42      6.85 o 
 -11  12  10       20.39       26.36      4.37 o 
 -10  12  10        7.20       10.94      4.38 o 
  -9  12  10       50.43       42.47      4.82 o 
  -8  12  10      192.38      218.49      9.81 o 
  -7  12  10       14.72       27.08      4.12 o 
  -6  12  10      338.37      310.22      9.72 o 
  -5  12  10        9.39       10.51      4.02 o 
  -4  12  10      202.45      201.63      7.51 o 
  -3  12  10       57.94       64.23      9.55 o 
  -2  12  10        8.75       19.36      4.45 o 
  -1  12  10       77.88       91.55     14.42 o 
   0  12  10      172.09      163.74     17.38 o 
 -13  13  10       68.28       58.68     13.84 o 
 -12  13  10       25.27       17.37      5.11 o 
 -11  13  10       23.50       19.46      5.06 o 
 -10  13  10       86.75       76.61      7.17 o 
  -9  13  10       81.56       88.36      5.77 o 
  -8  13  10      137.00      176.23     18.01 o 
  -7  13  10        4.28        5.75      3.65 o 
  -6  13  10        3.94       10.24      3.92 o 
  -5  13  10       98.77      108.70      8.81 o 
  -4  13  10       20.66       33.67      8.01 o 
  -3  13  10      214.75      233.38     26.72 o 
  -2  13  10       40.63       52.26      5.73 o 
  -1  13  10       30.44       41.83      8.46 o 
   0  13  10      195.19      195.78     15.40 o 
 -12  14  10       23.18       24.97      5.59 o 
 -11  14  10      109.49      129.18     15.35 o 
 -10  14  10      162.11      131.52      7.90 o 
  -9  14  10      152.40      137.54     16.29 o 
  -8  14  10       40.35       67.13     15.78 o 
  -7  14  10      124.90      108.63      6.14 o 
  -6  14  10       10.09       19.96      5.43 o 
  -5  14  10       63.77       85.46      7.21 o 
  -4  14  10      118.08      137.93      7.99 o 
  -3  14  10      180.70      184.40     14.66 o 
  -2  14  10       32.42       34.01      6.98 o 
 -11  15  10       36.24       62.28      6.81 o 
 -10  15  10       92.95       90.96      7.02 o 
  -9  15  10      129.13      131.21      7.69 o 
  -8  15  10       58.76       74.76      6.54 o 
  -7  15  10      144.80      145.67      8.35 o 
  -6  15  10      146.23      119.36     18.54 o 
  -5  15  10       26.02       44.72      6.52 o 
  -4  15  10      156.25      186.24     26.23 o 
  -1   1  11      210.69      191.51     10.77 o 
   0   1  11      539.35      655.07     18.28 o 
  -2   2  11     5283.05     5158.06     89.96 o 
  -1   2  11     1352.75     1614.52     88.69 o 
   0   2  11     2629.26     2425.46     50.24 o 
  -3   3  11     3065.63     3208.27     50.21 o 
  -2   3  11     8292.57     8630.14    172.88 o 
  -1   3  11     4014.37     3939.98     55.52 o 
   0   3  11     3671.31     4122.62     84.17 o 
  -4   4  11     1374.62     1296.38     25.05 o 
  -3   4  11     1722.46     1661.10     45.77 o 
  -2   4  11     1013.29     1204.03     83.31 o 
  -1   4  11     4636.26     5182.89    134.71 o 
   0   4  11     1950.68     1833.02     34.71 o 
  -5   5  11       41.38       26.86      2.80 o 
  -4   5  11      556.77      549.20     20.08 o 
  -3   5  11      289.94      317.02     23.80 o 
  -2   5  11      670.71      684.99     73.58 o 
  -1   5  11      291.78      256.23      7.02 o 
   0   5  11       49.32       30.52      2.54 o 
  -6   6  11     1095.14     1043.11     23.02 o 
  -5   6  11      913.33      881.40     26.47 o 
  -4   6  11      753.54      665.60     15.01 o 
  -3   6  11      107.06      122.39      4.24 o 
  -2   6  11     1064.80     1151.77     43.75 o 
  -1   6  11     1110.91     1117.15     17.80 o 
   0   6  11      252.17      218.27      7.82 o 
  -7   7  11      317.61      297.20     10.18 o 
  -6   7  11      720.51      676.69     50.40 o 
  -5   7  11      187.70      251.93     32.99 o 
  -4   7  11      401.77      509.56     39.02 o 
  -3   7  11      102.13      106.44      5.02 o 
  -2   7  11       88.09      142.78     13.84 o 
  -1   7  11      177.48      158.86      5.25 o 
   0   7  11      526.95      475.29     12.40 o 
  -8   8  11      145.96      153.92     12.64 o 
  -7   8  11      528.92      499.50     47.28 o 
  -6   8  11     1030.18     1010.68     87.45 o 
  -5   8  11      931.08      857.45     14.83 o 
  -4   8  11      761.23      644.06     13.31 o 
  -3   8  11     1060.00     1003.88     94.66 o 
  -2   8  11      705.08      651.29     11.23 o 
  -1   8  11      462.27      442.61      7.94 o 
   0   8  11      569.72      481.20     13.08 o 
  -9   9  11      220.27      227.85      9.37 o 
  -8   9  11      204.71      233.64      7.74 o 
  -7   9  11      885.05      764.16     27.10 o 
  -6   9  11       94.92      110.16      5.19 o 
  -5   9  11      595.90      621.42     10.85 o 
  -4   9  11      341.73      351.09     34.86 o 
  -3   9  11      412.76      438.89     12.55 o 
  -2   9  11      743.97      673.84     43.76 o 
  -1   9  11       86.38       92.08      4.59 o 
   0   9  11       56.13       47.84      6.29 o 
 -10  10  11       95.87      106.22      7.97 o 
  -9  10  11      162.24      166.29     16.01 o 
  -8  10  11      512.58      448.80     24.25 o 
  -7  10  11      696.63      772.77     25.10 o 
  -6  10  11      208.05      198.09      5.96 o 
  -5  10  11      649.14      548.15     20.32 o 
  -4  10  11      148.87      162.72      5.37 o 
  -3  10  11      269.66      268.83     11.44 o 
  -2  10  11      224.54      199.39      6.99 o 
  -1  10  11       43.39       68.48      7.07 o 
   0  10  11       72.18       75.28      7.59 o 
 -11  11  11       90.96      104.52      7.56 o 
 -10  11  11       41.72       52.24      4.25 o 
  -9  11  11      107.42       91.68      4.60 o 
  -8  11  11      270.63      240.86      7.13 o 
  -7  11  11      102.42      107.97      5.52 o 
  -6  11  11       91.52      101.19      7.60 o 
  -5  11  11       40.15       41.24      3.73 o 
  -4  11  11       72.64      106.51     19.49 o 
  -3  11  11       72.19       73.73      5.42 o 
  -2  11  11      150.07      151.42      9.77 o 
  -1  11  11      126.95      127.24     14.59 o 
   0  11  11      107.33      108.30      9.24 o 
 -12  12  11       52.07       54.80      6.76 o 
 -11  12  11       48.92       51.80      4.43 o 
 -10  12  11      105.59      104.11      9.86 o 
  -9  12  11       66.16       64.66      5.18 o 
  -8  12  11       17.03       19.05      4.16 o 
  -7  12  11       66.76       81.73     12.31 o 
  -6  12  11       19.41       61.22      9.24 o 
  -5  12  11      102.33      113.22      6.08 o 
  -4  12  11       32.76       42.13     10.52 o 
  -3  12  11      147.38      137.87     18.27 o 
  -2  12  11       45.23       34.08      4.70 o 
  -1  12  11       78.99       95.08      7.10 o 
   0  12  11       11.65       15.72      8.64 o 
 -13  13  11       55.86       68.01      7.41 o 
 -12  13  11       13.89       18.78      5.24 o 
 -11  13  11       95.76      108.40      7.10 o 
 -10  13  11       53.96       50.84      5.78 o 
  -9  13  11      163.01      166.38      9.84 o 
  -8  13  11       45.57       81.11     15.20 o 
  -7  13  11       25.37       42.15      5.58 o 
  -6  13  11       58.31       61.88      8.58 o 
  -5  13  11       50.03       61.70      5.91 o 
  -4  13  11      125.86      111.98      6.98 o 
  -3  13  11       90.95       76.86      8.21 o 
  -2  13  11       36.86       54.10      7.94 o 
  -1  13  11       58.65      100.05      7.83 o 
   0  13  11      123.88      150.41     14.13 o 
 -12  14  11       34.74       42.31      6.57 o 
 -11  14  11       84.97       94.12      6.76 o 
 -10  14  11       35.15       74.18     13.43 o 
  -9  14  11       63.88      100.62      6.96 o 
  -8  14  11      165.56      168.80      7.50 o 
  -7  14  11       33.64       41.61      5.01 o 
  -6  14  11       74.86       66.84      6.55 o 
  -5  14  11       36.65       44.77      6.03 o 
  -4  14  11       20.47       55.35     10.79 o 
  -3  14  11      265.68      277.37     14.75 o 
  -2  14  11       49.38       45.00      7.26 o 
 -10  15  11       31.18       56.58     13.10 o 
  -9  15  11      141.34      151.68     22.19 o 
  -8  15  11       77.85       62.18      6.32 o 
  -7  15  11       51.08       46.18      6.45 o 
  -6  15  11      141.37      146.76     12.82 o 
  -5  15  11       54.02       69.49      6.94 o 
  -4  15  11      149.82      169.26     26.00 o 
   0   0  12    12108.24    11763.41    473.77 o 
   0   1  12    13845.35    14398.07    274.58 o 
  -2   2  12       61.39      137.53      8.44 o 
  -1   2  12     1793.91     1575.07     42.35 o 
   0   2  12       41.55       62.35      4.74 o 
  -3   3  12      144.83      222.52      5.19 o 
  -2   3  12     1961.00     2002.05     28.19 o 
  -1   3  12     3145.71     3215.81     39.70 o 
   0   3  12       93.06      166.13      5.71 o 
  -4   4  12       43.05       32.84      2.55 o 
  -3   4  12     2727.96     3225.68    198.05 o 
  -2   4  12      281.08      369.55     43.31 o 
  -1   4  12     1518.78     1508.10     85.15 o 
   0   4  12       30.50       33.18      2.20 o 
  -5   5  12      414.04      437.67     12.03 o 
  -4   5  12     1436.55     1391.29     28.32 o 
  -3   5  12     2423.22     2741.83    126.81 o 
  -2   5  12      914.14      823.03     83.07 o 
  -1   5  12      493.43      502.39      9.57 o 
   0   5  12      252.63      240.61      6.58 o 
  -6   6  12      773.74      675.64     18.34 o 
  -5   6  12      973.76     1047.37     30.23 o 
  -4   6  12      938.49      882.70     41.75 o 
  -3   6  12      916.80     1037.26     18.56 o 
  -2   6  12     2131.33     2035.70    101.47 o 
  -1   6  12     1434.16     1560.41     82.97 o 
   0   6  12      649.46      571.47     14.73 o 
  -7   7  12      911.44      841.68     27.26 o 
  -6   7  12      319.15      372.44     40.83 o 
  -5   7  12      231.39      272.83     25.12 o 
  -4   7  12     1034.56      908.50     90.96 o 
  -3   7  12      851.36      862.04     62.51 o 
  -2   7  12      210.47      252.15     10.60 o 
  -1   7  12      119.58      119.12      5.90 o 
   0   7  12     1510.46     1368.64     28.34 o 
  -8   8  12      876.99      827.46     20.04 o 
  -7   8  12       82.58       81.58     11.84 o 
  -6   8  12     1003.95      978.00     37.88 o 
  -5   8  12      792.40      712.63     12.29 o 
  -4   8  12      223.40      275.72      7.70 o 
  -3   8  12      345.87      295.10     38.07 o 
  -2   8  12      393.93      393.50     50.28 o 
  -1   8  12       32.16       65.40      8.48 o 
   0   8  12      336.08      296.75     11.48 o 
  -9   9  12       11.76       28.19      4.83 o 
  -8   9  12      950.01      844.77     14.58 o 
  -7   9  12      228.24      210.30      9.90 o 
  -6   9  12       98.74      132.63     12.47 o 
  -5   9  12      186.75      225.55      8.24 o 
  -4   9  12      111.53      133.14      6.56 o 
  -3   9  12       40.59       46.88      3.48 o 
  -2   9  12      918.63      855.21     32.61 o 
  -1   9  12      275.51      255.86     15.56 o 
   0   9  12        2.61        7.68      5.02 o 
 -10  10  12      203.75      197.40      9.37 o 
  -9  10  12      131.83       89.53      5.28 o 
  -8  10  12       38.64       45.54      3.59 o 
  -7  10  12      534.13      560.58     18.25 o 
  -6  10  12       38.55       28.29      3.31 o 
  -5  10  12      480.41      429.62      8.80 o 
  -4  10  12      155.76      149.04     13.66 o 
  -3  10  12      138.58      141.04      9.92 o 
  -2  10  12       89.87      108.15     21.37 o 
  -1  10  12      219.08      196.16      7.01 o 
   0  10  12      198.09      200.17     10.93 o 
 -11  11  12      257.15      235.80     13.82 o 
 -10  11  12      124.50       99.34      8.08 o 
  -9  11  12       95.26       95.33     10.23 o 
  -8  11  12      118.11      138.78     12.53 o 
  -7  11  12      139.58      204.02     14.15 o 
  -6  11  12      118.76      128.31      5.17 o 
  -5  11  12       66.24      108.51     11.97 o 
  -4  11  12      203.15      204.54     21.84 o 
  -3  11  12       37.35       46.07      4.86 o 
  -2  11  12       26.48       27.69      4.85 o 
  -1  11  12      107.71      111.32      6.95 o 
   0  11  12      200.32      206.53     14.14 o 
 -12  12  12       68.33       61.90     10.45 o 
 -11  12  12       79.17       66.78      5.85 o 
 -10  12  12       45.14       64.85      5.72 o 
  -9  12  12       70.25       78.27      7.11 o 
  -8  12  12       33.71       39.48      4.36 o 
  -7  12  12      438.98      478.85     26.97 o 
  -6  12  12      422.45      376.45      9.73 o 
  -5  12  12      175.87      176.72      7.25 o 
  -4  12  12       10.67       15.12      4.88 o 
  -3  12  12      158.34      180.44     18.45 o 
  -2  12  12       84.00       84.30      6.02 o 
  -1  12  12      269.62      296.66     33.69 o 
   0  12  12      261.87      256.32     16.22 o 
 -13  13  12       10.94       16.95      6.12 o 
 -12  13  12       91.12       85.52      6.63 o 
 -11  13  12      178.68      177.65     11.08 o 
 -10  13  12       69.10       80.90     14.28 o 
  -9  13  12        3.90        2.10      4.32 o 
  -8  13  12      540.44      550.23     22.32 o 
  -7  13  12      322.08      296.08     24.58 o 
  -6  13  12      113.63      122.98     11.82 o 
  -5  13  12      158.22      147.45     13.03 o 
  -4  13  12        9.62       20.28      5.83 o 
  -3  13  12       31.90       44.43      6.18 o 
  -2  13  12      389.68      377.62     19.69 o 
  -1  13  12      367.42      338.49     32.57 o 
   0  13  12        2.68       26.74      9.97 o 
 -12  14  12      132.29      139.76     22.12 o 
 -11  14  12      129.35      148.26      7.85 o 
 -10  14  12      186.57      187.63     17.49 o 
  -9  14  12      112.17      106.75     11.11 o 
  -8  14  12      198.01      211.15     15.15 o 
  -7  14  12       65.26       62.50      7.08 o 
  -6  14  12      105.39      106.73     18.44 o 
  -5  14  12       28.91       14.27      5.43 o 
  -4  14  12      218.93      218.64     11.24 o 
  -3  14  12       51.53       82.89      6.95 o 
  -2  14  12       86.80      101.54     14.82 o 
 -10  15  12      197.74      214.00     15.03 o 
  -9  15  12       62.11       63.40      9.24 o 
  -8  15  12        5.71        8.12      5.61 o 
  -7  15  12        6.46        0.57      5.46 o 
  -6  15  12       23.30       35.49      6.26 o 
  -5  15  12      387.64      322.26     11.28 o 
  -1   1  13     1926.89     2037.13     86.27 o 
   0   1  13     5731.78     6441.06    123.40 o 
  -2   2  13      287.96      297.19      6.64 o 
  -1   2  13     2799.44     2806.01     68.06 o 
   0   2  13      377.81      383.14     10.39 o 
  -3   3  13     1023.23     1232.99     20.13 o 
  -2   3  13     1828.92     1884.96    113.29 o 
  -1   3  13     1677.20     1844.41     24.64 o 
   0   3  13      267.66      233.03     17.09 o 
  -4   4  13      907.52      867.10     15.53 o 
  -3   4  13     1369.69     1237.76    119.10 o 
  -2   4  13     3256.23     3271.14     40.09 o 
  -1   4  13     1655.32     1659.36     22.54 o 
   0   4  13     2009.49     2202.16     46.05 o 
  -5   5  13      409.79      406.39     11.44 o 
  -4   5  13      983.82     1053.23     37.46 o 
  -3   5  13       56.24       94.31      8.43 o 
  -2   5  13      113.19      131.16      5.81 o 
  -1   5  13      544.61      620.10     28.22 o 
   0   5  13      307.66      302.56      7.15 o 
  -6   6  13       13.74       14.52      7.56 o 
  -5   6  13      134.94      144.89      7.65 o 
  -4   6  13      114.79      112.39      7.31 o 
  -3   6  13      805.82      866.95     11.78 o 
  -2   6  13      106.28      165.02     34.67 o 
  -1   6  13      268.98      254.15      5.23 o 
   0   6  13       42.29       55.87      3.49 o 
  -7   7  13      191.76      186.76      7.11 o 
  -6   7  13      112.64      203.44     19.09 o 
  -5   7  13      856.47      911.15     20.69 o 
  -4   7  13      625.15      693.93     48.77 o 
  -3   7  13      592.37      555.34     51.31 o 
  -2   7  13      219.58      183.16      5.79 o 
  -1   7  13       98.28       99.74      5.50 o 
   0   7  13      187.43      207.41      7.84 o 
  -8   8  13      528.24      475.24     13.50 o 
  -7   8  13     1175.66     1133.71     31.66 o 
  -6   8  13      227.85      337.63     26.55 o 
  -5   8  13     1289.13     1283.05    156.91 o 
  -4   8  13      161.48      149.25      6.74 o 
  -3   8  13      530.53      445.59      8.35 o 
  -2   8  13      304.54      298.66      7.47 o 
  -1   8  13      381.87      347.82      7.70 o 
   0   8  13      436.97      379.52     13.15 o 
  -9   9  13       52.50       49.79      5.46 o 
  -8   9  13      197.68      233.79      6.54 o 
  -7   9  13       50.60       62.65      4.31 o 
  -6   9  13      731.26      666.29     24.26 o 
  -5   9  13      569.84      515.88     31.66 o 
  -4   9  13      404.81      340.32     16.57 o 
  -3   9  13      279.53      220.26      7.10 o 
  -2   9  13      176.65      203.18      6.24 o 
  -1   9  13      130.42      124.81      6.82 o 
   0   9  13      147.22      108.29      8.76 o 
 -10  10  13        7.05       28.41      5.23 o 
  -9  10  13       26.81       62.34      9.43 o 
  -8  10  13      181.70      166.72      5.98 o 
  -7  10  13       98.88      103.06     12.45 o 
  -6  10  13      218.63      200.12     12.59 o 
  -5  10  13       91.22       88.26      8.71 o 
  -4  10  13      217.35      186.47     10.57 o 
  -3  10  13      293.19      265.10      8.62 o 
  -2  10  13      135.60      126.88      9.47 o 
  -1  10  13       90.24      107.95      6.44 o 
   0  10  13        4.53        4.02      5.37 o 
 -11  11  13       46.96       56.77      7.22 o 
 -10  11  13       77.43       90.41      4.99 o 
  -9  11  13       22.19       29.23      3.87 o 
  -8  11  13       62.44       65.90      4.96 o 
  -7  11  13      179.38      243.82     18.64 o 
  -6  11  13      288.14      319.80     29.09 o 
  -5  11  13      446.84      377.48     14.57 o 
  -4  11  13      290.35      310.62      9.25 o 
  -3  11  13      182.56      198.63      7.36 o 
  -2  11  13       21.75       25.31      4.28 o 
  -1  11  13      103.44      116.95      7.09 o 
   0  11  13      182.67      178.51     13.40 o 
 -12  12  13       11.25        6.74      5.50 o 
 -11  12  13       55.37       52.33      5.52 o 
 -10  12  13       75.07       54.21      6.10 o 
  -9  12  13       91.40       86.90      6.16 o 
  -8  12  13       51.26       68.41      5.62 o 
  -7  12  13      123.47      160.59      6.52 o 
  -6  12  13       18.23       49.31      6.57 o 
  -5  12  13       33.90       36.29      5.06 o 
  -4  12  13      152.01      140.60      9.09 o 
  -3  12  13      243.01      228.26     11.06 o 
  -2  12  13       19.35       26.29      4.62 o 
  -1  12  13      190.39      184.17     12.62 o 
   0  12  13       36.48       64.69     10.51 o 
 -13  13  13        6.95       13.92      6.04 o 
 -12  13  13       51.32       26.87      6.12 o 
 -11  13  13       31.85       35.24      5.51 o 
 -10  13  13       35.64       44.49      5.59 o 
  -9  13  13       42.25       50.80      5.84 o 
  -8  13  13      150.95      158.99     21.75 o 
  -7  13  13       35.46       37.92      4.65 o 
  -6  13  13       58.75       44.46      4.92 o 
  -5  13  13       47.14       52.50      6.67 o 
  -4  13  13       36.35       48.66      7.40 o 
  -3  13  13       12.38       14.02      4.91 o 
  -2  13  13        9.35       38.08      8.18 o 
  -1  13  13      131.80      139.48     18.73 o 
   0  13  13       28.98       57.11     11.13 o 
 -12  14  13       31.50       28.80      5.87 o 
 -11  14  13        9.19       23.42      5.54 o 
 -10  14  13       47.73       55.59      6.96 o 
  -9  14  13       14.82       31.23      5.28 o 
  -8  14  13       64.81      108.41     22.74 o 
  -7  14  13       14.66       18.39      4.80 o 
  -6  14  13       84.64       95.69     11.14 o 
  -5  14  13       54.49       65.87     11.69 o 
  -4  14  13       63.27       74.80      6.73 o 
  -3  14  13       36.17       22.50      5.72 o 
  -2  14  13       87.48       89.68      8.60 o 
 -10  15  13       20.69       51.95      7.08 o 
  -9  15  13       24.65       22.76      6.53 o 
  -8  15  13       19.22        7.27      5.92 o 
  -7  15  13       28.78       13.78      5.78 o 
  -6  15  13       11.09       26.07      6.08 o 
  -5  15  13        4.74       59.30      8.45 o 
  -1   1  14      120.24      154.33      4.09 o 
   0   1  14      213.79      321.90      8.87 o 
  -2   2  14     2478.65     2512.08    113.68 o 
  -1   2  14      737.50      888.11     23.23 o 
   0   2  14     7088.24     7547.20    204.46 o 
  -3   3  14     6824.95     7536.91    108.85 o 
  -2   3  14     5060.55     5210.36    135.76 o 
  -1   3  14     2983.25     2995.06    200.82 o 
   0   3  14     1880.50     1464.96     60.76 o 
  -4   4  14      198.78      178.23     10.64 o 
  -3   4  14     1303.28     1402.23     71.01 o 
  -2   4  14      900.22      877.68     16.48 o 
  -1   4  14      699.79      703.76     11.32 o 
   0   4  14      891.04      835.17     18.59 o 
  -5   5  14      185.65      173.59      5.31 o 
  -4   5  14     1271.39     1199.90     40.01 o 
  -3   5  14      191.18      202.03      6.84 o 
  -2   5  14      469.79      583.41     50.67 o 
  -1   5  14      460.01      429.05     20.56 o 
   0   5  14      126.21      127.17      5.22 o 
  -6   6  14      996.81      384.91     19.08 o 
  -5   6  14      102.13      137.68      3.51 o 
  -4   6  14      375.25      409.88     44.21 o 
  -3   6  14       11.34       52.54     10.42 o 
  -2   6  14      403.29      424.81     13.31 o 
  -1   6  14       49.57       58.77      4.39 o 
   0   6  14      224.30      233.76      9.46 o 
  -7   7  14       11.19       33.27      4.20 o 
  -6   7  14      423.60      388.49     13.02 o 
  -5   7  14      332.65      298.60     14.28 o 
  -4   7  14     2034.30     1923.15     29.86 o 
  -3   7  14      481.52      403.34     24.59 o 
  -2   7  14      542.54      475.44     11.03 o 
  -1   7  14      472.28      434.44     14.49 o 
   0   7  14       43.86       78.36      6.25 o 
  -8   8  14       87.16       83.68      6.80 o 
  -7   8  14      533.62      513.86     54.08 o 
  -6   8  14      506.77      451.11     47.31 o 
  -5   8  14      286.87      331.64     14.89 o 
  -4   8  14      554.41      489.96      8.90 o 
  -3   8  14      402.00      362.50      7.05 o 
  -2   8  14      209.27      213.87      7.31 o 
  -1   8  14      126.26      127.32     12.58 o 
   0   8  14      256.15      286.56     14.59 o 
  -9   9  14       60.33       61.80      5.79 o 
  -8   9  14      171.63      178.79      5.98 o 
  -7   9  14      173.43      157.59      8.95 o 
  -6   9  14      645.81      650.25     40.22 o 
  -5   9  14      189.10      275.40     18.34 o 
  -4   9  14      172.02      140.75     12.00 o 
  -3   9  14      404.17      383.68     36.32 o 
  -2   9  14      216.68      185.57     12.12 o 
  -1   9  14      258.29      251.84     21.18 o 
   0   9  14       21.12       31.11      5.89 o 
 -10  10  14       71.47       76.92      6.62 o 
  -9  10  14      409.97      414.59     37.38 o 
  -8  10  14      330.37      343.10     23.52 o 
  -7  10  14      188.04      234.52     15.95 o 
  -6  10  14      200.94      190.31      5.93 o 
  -5  10  14      109.18       98.68      4.64 o 
  -4  10  14      465.30      490.10     39.53 o 
  -3  10  14      200.51      211.53     11.37 o 
  -2  10  14      200.85      178.27      8.77 o 
  -1  10  14      342.64      350.00     34.70 o 
   0  10  14       24.74       11.49      5.87 o 
 -11  11  14       17.51       16.11      5.31 o 
 -10  11  14       43.31       68.07     12.87 o 
  -9  11  14       94.79       87.39      4.60 o 
  -8  11  14      127.89      115.78      8.89 o 
  -7  11  14      465.06      443.18     10.23 o 
  -6  11  14      489.93      421.90     24.54 o 
  -5  11  14      198.86      186.66      6.40 o 
  -4  11  14      302.01      301.70     12.39 o 
  -3  11  14      146.71      162.70      9.65 o 
  -2  11  14       54.93       64.93      7.62 o 
  -1  11  14      122.43      151.19     16.34 o 
   0  11  14       19.62       22.56      8.24 o 
 -12  12  14       40.52       57.09      6.98 o 
 -11  12  14       21.16       20.93      3.91 o 
 -10  12  14       53.92       54.65     11.08 o 
  -9  12  14       15.15       16.49      4.58 o 
  -8  12  14       86.30       93.74      6.86 o 
  -7  12  14       32.72       39.33      4.38 o 
  -6  12  14      122.86       80.78      5.07 o 
  -5  12  14       42.31       44.69     12.58 o 
  -4  12  14       41.26       44.44      5.27 o 
  -3  12  14       32.86       53.84      8.52 o 
  -2  12  14       39.47       42.13      5.90 o 
  -1  12  14       51.45      113.59     23.08 o 
   0  12  14       23.64       49.71     10.06 o 
 -13  13  14      105.62       80.39     10.03 o 
 -12  13  14       32.89       27.41      5.36 o 
 -11  13  14       18.17       32.02      5.78 o 
 -10  13  14       50.17       53.43      6.45 o 
  -9  13  14        6.26       11.69      7.59 o 
  -8  13  14      340.64      367.80     22.10 o 
  -7  13  14       17.59       23.43      4.52 o 
  -6  13  14       18.50       14.61      4.41 o 
  -5  13  14       76.89       79.65      7.52 o 
  -4  13  14       18.00       17.70      5.06 o 
  -3  13  14       15.69       22.32      5.17 o 
  -2  13  14       26.70       36.07      7.06 o 
  -1  13  14       12.12       23.13      6.66 o 
   0  13  14      364.05      356.73     19.29 o 
 -12  14  14       54.49       62.18      6.56 o 
 -11  14  14       64.31       62.65      6.46 o 
 -10  14  14      129.36      115.78      7.22 o 
  -9  14  14      155.84      164.91     24.40 o 
  -8  14  14      268.01      297.15     29.90 o 
  -7  14  14      155.10      111.12      6.62 o 
  -6  14  14       79.53       96.32      7.54 o 
  -5  14  14      127.17      131.09     12.80 o 
  -4  14  14       29.99       29.08      6.84 o 
  -3  14  14       31.87       38.16     10.47 o 
  -2  14  14      156.91      154.94     10.16 o 
 -10  15  14      111.07      112.71     23.45 o 
  -9  15  14       71.65       88.73      9.76 o 
  -8  15  14        7.56       17.50      6.93 o 
  -7  15  14       13.99       10.31      5.70 o 
  -6  15  14       32.61       45.82      6.59 o 
  -5  15  14       89.62      101.26      8.91 o 
   0   0  15     6811.76     7732.48    200.35 o 
  -1   1  15    10770.45    10529.40    174.77 o 
   0   1  15     7092.20     7692.71    128.31 o 
  -2   2  15      569.69      660.90     11.46 o 
  -1   2  15     2146.90     2246.39    147.60 o 
   0   2  15      801.13     1063.71     21.02 o 
  -3   3  15       64.80      107.54      6.54 o 
  -2   3  15      784.60      838.33     49.73 o 
  -1   3  15      961.96      955.13     27.60 o 
   0   3  15      164.05      186.67      6.34 o 
  -4   4  15       58.60       69.96      2.79 o 
  -3   4  15      507.82      604.42      9.57 o 
  -2   4  15     1059.24     1100.72     13.88 o 
  -1   4  15      257.47      232.26     13.00 o 
   0   4  15       14.55       14.05      4.74 o 
  -5   5  15      172.84      206.20      7.90 o 
  -4   5  15      453.63      368.03     20.33 o 
  -3   5  15     2012.40     2202.92     26.68 o 
  -2   5  15     2546.66     2518.03     32.32 o 
  -1   5  15      258.12      306.41     11.77 o 
   0   5  15      433.55      551.21     14.03 o 
  -6   6  15        0.24        7.40      1.87 o 
  -5   6  15      565.11      491.85     10.97 o 
  -4   6  15     2456.88     2465.02     36.50 o 
  -3   6  15      911.85      938.32     13.97 o 
  -2   6  15     2301.73     2261.64     34.53 o 
  -1   6  15      303.11      289.69      9.63 o 
   0   6  15        0.71        1.71      2.12 o 
  -7   7  15      491.02      423.65     22.17 o 
  -6   7  15      544.11      522.99     28.08 o 
  -5   7  15      339.79      308.49      7.84 o 
  -4   7  15      674.89      699.28     17.13 o 
  -3   7  15     2088.27     1952.17    154.71 o 
  -2   7  15      387.44      387.49     48.41 o 
  -1   7  15      623.42      601.54     98.82 o 
   0   7  15     1004.41      888.67     22.78 o 
  -8   8  15      375.22      362.67     15.43 o 
  -7   8  15      371.14      348.30     20.26 o 
  -6   8  15     1657.51     1648.47     23.50 o 
  -5   8  15      890.32      813.34     34.78 o 
  -4   8  15       66.57      136.19     15.04 o 
  -3   8  15      974.00      922.10     35.11 o 
  -2   8  15      555.66      476.49     10.24 o 
  -1   8  15     1037.19     1004.89     38.07 o 
   0   8  15      480.41      483.06     15.41 o 
  -9   9  15      360.68      356.19     11.81 o 
  -8   9  15      889.72      761.60     49.33 o 
  -7   9  15      419.57      371.79     17.58 o 
  -6   9  15      255.57      230.31      6.16 o 
  -5   9  15      727.68      602.55     10.75 o 
  -4   9  15      509.74      482.02     20.58 o 
  -3   9  15      281.98      276.58      7.11 o 
  -2   9  15      384.29      349.82     42.77 o 
  -1   9  15      486.15      435.39     33.73 o 
   0   9  15       91.02       79.20      9.16 o 
 -10  10  15       17.71       13.63      4.93 o 
  -9  10  15      452.87      480.99     15.04 o 
  -8  10  15      135.47      150.08      9.67 o 
  -7  10  15      353.96      414.89     17.69 o 
  -6  10  15      118.86      118.38      8.07 o 
  -5  10  15      530.17      474.85     20.32 o 
  -4  10  15      449.64      424.72     16.03 o 
  -3  10  15      146.20      136.94     13.75 o 
  -2  10  15       72.99       66.37      4.85 o 
  -1  10  15      345.86      292.34     12.58 o 
   0  10  15       40.01       34.82      8.80 o 
 -11  11  15       47.53       35.42      9.39 o 
 -10  11  15      157.33      175.04     14.31 o 
  -9  11  15      142.37      120.29     12.11 o 
  -8  11  15       65.42       72.09      5.91 o 
  -7  11  15      506.42      494.23     12.30 o 
  -6  11  15       23.25       40.37      8.56 o 
  -5  11  15       37.12       34.47      4.80 o 
  -4  11  15      120.91      115.47     11.26 o 
  -3  11  15      105.54      152.19     21.15 o 
  -2  11  15      532.44      527.04     19.00 o 
  -1  11  15       78.27       82.82     14.77 o 
   0  11  15       66.13       39.51      8.95 o 
 -12  12  15       43.74       48.89      6.79 o 
 -11  12  15       64.62       64.51      7.20 o 
 -10  12  15       38.65       37.90      5.23 o 
  -9  12  15       46.23       56.51      8.28 o 
  -8  12  15       65.23       73.97     16.84 o 
  -7  12  15      217.56      201.35      7.47 o 
  -6  12  15       82.87      129.21      6.24 o 
  -5  12  15      190.43      201.06     29.03 o 
  -4  12  15       64.32       60.33      5.69 o 
  -3  12  15       13.05       18.74      4.84 o 
  -2  12  15       63.46       67.46      7.94 o 
  -1  12  15      162.67      187.63     35.82 o 
   0  12  15      103.80       93.59     11.72 o 
 -13  13  15       12.61       14.45      6.05 o 
 -12  13  15       20.95       21.58      5.17 o 
 -11  13  15       55.93       58.51      6.22 o 
 -10  13  15       55.93       70.69     16.18 o 
  -9  13  15       47.14       42.22      5.59 o 
  -8  13  15       70.94       88.61      9.61 o 
  -7  13  15       33.03       32.22      4.76 o 
  -6  13  15       34.15       28.90      6.22 o 
  -5  13  15      111.79      113.30      7.11 o 
  -4  13  15       31.92       51.63      5.87 o 
  -3  13  15       63.68       70.87     12.42 o 
  -2  13  15       29.47       29.55      6.22 o 
  -1  13  15       44.87       39.59      6.99 o 
   0  13  15       50.02       63.45     11.39 o 
 -12  14  15      146.07      151.55     16.06 o 
 -11  14  15      170.16      159.72     13.21 o 
 -10  14  15      155.72      117.63      7.34 o 
  -9  14  15       56.14       80.13      7.04 o 
  -8  14  15       99.59      111.25     11.42 o 
  -7  14  15        5.36       18.68      4.83 o 
  -6  14  15       28.26       20.20      5.53 o 
  -5  14  15       53.86       67.41     10.36 o 
  -4  14  15       39.02       16.32      5.59 o 
  -3  14  15      172.71      170.38     10.33 o 
  -2  14  15      149.16      155.04     10.22 o 
  -9  15  15       92.41      127.64     30.46 o 
  -8  15  15      107.29       79.03      8.58 o 
  -7  15  15       95.64       91.00      7.46 o 
  -6  15  15       46.38       46.42      8.04 o 
  -1   1  16     7040.52     7918.69    131.73 o 
   0   1  16     1563.45     1771.26     75.17 o 
  -2   2  16      337.91      397.83      7.61 o 
  -1   2  16      718.21      739.64     37.94 o 
   0   2  16      279.67      272.54      6.94 o 
  -3   3  16      254.68      251.59      5.10 o 
  -2   3  16     1302.56     1324.53     17.82 o 
  -1   3  16     1670.31     1767.05     40.11 o 
   0   3  16      341.71      415.03     10.13 o 
  -4   4  16       91.40       86.40      3.19 o 
  -3   4  16      190.52      234.88     16.22 o 
  -2   4  16      200.98      309.65     11.07 o 
  -1   4  16      324.32      362.29     10.13 o 
   0   4  16      139.32      194.91      6.52 o 
  -5   5  16      104.35      110.48      9.26 o 
  -4   5  16       61.48       72.63      7.69 o 
  -3   5  16     1463.57     1535.14     36.19 o 
  -2   5  16      492.18      463.41     12.97 o 
  -1   5  16      239.08      192.76     14.64 o 
   0   5  16      413.43      437.95     18.54 o 
  -6   6  16      118.42      104.68      5.26 o 
  -5   6  16      314.43      367.02      7.99 o 
  -4   6  16      182.17      228.31     25.02 o 
  -3   6  16      461.16      385.49     40.70 o 
  -2   6  16      356.40      426.04     31.96 o 
  -1   6  16      274.14      313.76      6.98 o 
   0   6  16      452.21      387.68     14.15 o 
  -7   7  16       33.90       42.98      4.69 o 
  -6   7  16      393.79      341.67     13.42 o 
  -5   7  16      283.00      256.21     15.31 o 
  -4   7  16      623.69      566.31     10.08 o 
  -3   7  16     1038.62     1053.67     20.63 o 
  -2   7  16      779.70      624.72     79.76 o 
  -1   7  16     1008.00      945.45     19.45 o 
   0   7  16       41.14       62.74      6.04 o 
  -8   8  16      216.08      216.20     10.02 o 
  -7   8  16       65.88       66.75      5.21 o 
  -6   8  16      219.14      292.92     40.12 o 
  -5   8  16      627.11      562.41     17.35 o 
  -4   8  16      116.68      110.28     10.18 o 
  -3   8  16      151.98      131.86      6.52 o 
  -2   8  16       55.02       61.41      6.15 o 
  -1   8  16      147.44      234.67     31.56 o 
   0   8  16      252.77      282.61     11.56 o 
  -9   9  16       31.91       32.17      8.42 o 
  -8   9  16      332.60      318.29     18.26 o 
  -7   9  16      247.58      221.44     14.34 o 
  -6   9  16      553.32      494.46     25.31 o 
  -5   9  16      264.61      325.38     37.69 o 
  -4   9  16      258.26      251.50      6.38 o 
  -3   9  16      413.02      379.37      9.05 o 
  -2   9  16      262.51      325.89     28.92 o 
  -1   9  16      208.43      187.11      7.74 o 
   0   9  16       25.73       51.29      7.38 o 
 -10  10  16       22.12       38.61      6.16 o 
  -9  10  16       29.98       42.57      5.83 o 
  -8  10  16      168.71      154.68      5.93 o 
  -7  10  16      318.67      323.96     15.53 o 
  -6  10  16      178.36      174.13     19.13 o 
  -5  10  16      126.07      103.43      4.68 o 
  -4  10  16       49.93       67.55      7.47 o 
  -3  10  16      133.88      150.57      9.65 o 
  -2  10  16       95.25      107.98     14.03 o 
  -1  10  16       22.32       36.35      6.01 o 
   0  10  16       57.31       64.11      9.00 o 
 -11  11  16       12.76        3.46      5.12 o 
 -10  11  16      231.97      206.92     21.40 o 
  -9  11  16      106.81      107.41      7.26 o 
  -8  11  16      113.54      110.20      6.71 o 
  -7  11  16      172.79      231.78     15.70 o 
  -6  11  16      198.41      195.17     12.51 o 
  -5  11  16       99.47      107.74     11.62 o 
  -4  11  16      133.20      120.30      9.93 o 
  -3  11  16       50.25       47.46      4.72 o 
  -2  11  16       35.32       58.82      9.56 o 
  -1  11  16      190.44      195.25     18.24 o 
   0  11  16       29.00       22.37      8.35 o 
 -12  12  16       20.27       24.74      6.12 o 
 -11  12  16       42.56       25.62      6.12 o 
 -10  12  16       22.89       30.82      5.94 o 
  -9  12  16       43.35       35.76      4.99 o 
  -8  12  16      116.26      125.79      9.84 o 
  -7  12  16       73.19       89.06      6.97 o 
  -6  12  16      438.93      385.97     17.33 o 
  -5  12  16      128.94      149.30     22.17 o 
  -4  12  16       70.98       69.46      6.07 o 
  -3  12  16       14.76       15.32      4.79 o 
  -2  12  16       90.61      106.95      7.37 o 
  -1  12  16      149.09      135.51      8.20 o 
   0  12  16       90.29      101.55     12.13 o 
 -13  13  16       54.98       57.86      7.22 o 
 -12  13  16       46.48       49.65      6.03 o 
 -11  13  16        4.07       13.75      5.17 o 
 -10  13  16       41.34       57.96      7.11 o 
  -9  13  16       40.56       67.68      6.22 o 
  -8  13  16       59.83       83.26     15.17 o 
  -7  13  16      170.78      155.31      8.59 o 
  -6  13  16       45.31       47.32      5.21 o 
  -5  13  16       49.32       69.55      8.07 o 
  -4  13  16        9.62       16.25      5.11 o 
  -3  13  16       22.41       29.98      6.42 o 
  -2  13  16       16.86       17.25      7.46 o 
  -1  13  16      108.78      134.41     25.21 o 
   0  13  16       69.72       71.31     12.15 o 
 -11  14  16       52.94       59.15      7.79 o 
 -10  14  16       28.56       20.78      5.28 o 
  -9  14  16      153.57      150.49      9.18 o 
  -8  14  16       33.65       64.87     16.99 o 
  -7  14  16       69.75       49.20      5.60 o 
  -6  14  16       88.41       79.43      6.90 o 
  -5  14  16       79.03       87.49      7.07 o 
  -4  14  16       25.16       20.51      7.52 o 
  -3  14  16       39.13       57.08     11.23 o 
  -9  15  16      197.18      188.20     26.46 o 
  -8  15  16       32.48       34.49      7.25 o 
  -7  15  16       21.25       17.78      6.46 o 
  -6  15  16       69.35       50.06     19.39 o 
   0   1  17     3678.67     4242.21     90.28 o 
  -2   2  17     3721.26     4251.58     66.37 o 
  -1   2  17     2092.04     2055.52     82.01 o 
   0   2  17     1327.73     1505.78     29.27 o 
  -3   3  17     2442.43     2905.30     41.82 o 
  -2   3  17      770.10      806.54     43.03 o 
  -1   3  17     1096.96     1097.16     15.03 o 
   0   3  17      733.16      837.27     23.70 o 
  -4   4  17      782.89      738.88     12.82 o 
  -3   4  17      421.59      463.03     24.55 o 
  -2   4  17      944.67      910.81     24.57 o 
  -1   4  17      101.78      125.60      7.05 o 
   0   4  17     1908.30     2105.58     48.64 o 
  -5   5  17       32.41       56.10      2.86 o 
  -4   5  17      569.86      598.20      9.95 o 
  -3   5  17     1240.04     1315.94     37.62 o 
  -2   5  17      576.17      568.08      8.76 o 
  -1   5  17      315.14      354.47      6.95 o 
   0   5  17        7.37       44.01      6.14 o 
  -6   6  17       55.54       62.06      5.51 o 
  -5   6  17      135.77      144.79      5.76 o 
  -4   6  17      402.66      445.44      7.49 o 
  -3   6  17      599.98      624.06     10.06 o 
  -2   6  17      389.71      365.73     42.46 o 
  -1   6  17      164.44      129.40     28.17 o 
   0   6  17       13.00       15.80      4.72 o 
  -7   7  17      266.16      288.60     11.84 o 
  -6   7  17       34.92       24.79      2.78 o 
  -5   7  17     1000.78      957.33    113.14 o 
  -4   7  17      218.17      190.11     13.12 o 
  -3   7  17      556.76      561.52      9.58 o 
  -2   7  17      274.42      282.83      8.80 o 
  -1   7  17      104.84       91.01     10.21 o 
   0   7  17       97.29      122.30      7.81 o 
  -8   8  17      301.62      240.45     15.28 o 
  -7   8  17      821.23      758.72     24.54 o 
  -6   8  17       32.62       47.72      8.52 o 
  -5   8  17      231.87      240.24     17.30 o 
  -4   8  17     1125.57     1082.21     15.74 o 
  -3   8  17      124.44      136.96      5.62 o 
  -2   8  17       13.17       11.43      3.08 o 
  -1   8  17      827.98      831.17     33.82 o 
   0   8  17     1018.77      945.27     24.69 o 
  -9   9  17      152.95      141.14      7.96 o 
  -8   9  17       62.02       68.83      5.23 o 
  -7   9  17      120.70      112.08     10.31 o 
  -6   9  17      306.06      300.83     13.15 o 
  -5   9  17      226.11      237.08     37.16 o 
  -4   9  17       69.63       81.20      3.92 o 
  -3   9  17      313.18      296.48     26.56 o 
  -2   9  17      444.95      513.36     39.13 o 
  -1   9  17       72.86       83.84      5.70 o 
   0   9  17       47.45       50.07      7.86 o 
 -10  10  17       55.25       89.61      7.16 o 
  -9  10  17       97.19       97.84     10.65 o 
  -8  10  17      256.56      218.58      6.82 o 
  -7  10  17      154.27      223.78     20.03 o 
  -6  10  17      208.39      219.12      6.93 o 
  -5  10  17       29.33       80.23     10.37 o 
  -4  10  17      120.26      120.32     12.07 o 
  -3  10  17      245.77      249.22     13.73 o 
  -2  10  17      249.20      234.28      8.65 o 
  -1  10  17       54.32       49.90      5.57 o 
   0  10  17       12.43       28.23      7.79 o 
 -11  11  17       13.60       14.96      5.54 o 
 -10  11  17       91.85      129.36     11.88 o 
  -9  11  17      168.57      183.51      7.70 o 
  -8  11  17       64.13       57.07      5.63 o 
  -7  11  17       97.99       82.43     13.50 o 
  -6  11  17       49.20       45.48     11.22 o 
  -5  11  17       13.09       29.00      4.09 o 
  -4  11  17       24.23       29.13      5.61 o 
  -3  11  17      156.14      153.69     24.67 o 
  -2  11  17      142.84      126.69      7.31 o 
  -1  11  17       50.49       60.73      6.10 o 
   0  11  17       52.07       81.17     10.55 o 
 -12  12  17       63.68       57.63      7.10 o 
 -11  12  17       77.66       66.49      5.81 o 
 -10  12  17       14.72       25.79      4.90 o 
  -9  12  17       34.35       41.75      5.34 o 
  -8  12  17       64.48       77.02      8.25 o 
  -7  12  17      213.31      205.21      9.61 o 
  -6  12  17       72.45      121.64     10.98 o 
  -5  12  17      151.20      156.44     14.21 o 
  -4  12  17      245.09      249.53      9.08 o 
  -3  12  17        7.89       21.00      4.66 o 
  -2  12  17       31.64       33.89      5.77 o 
  -1  12  17      124.50      128.65      8.91 o 
   0  12  17       14.56       13.12      8.93 o 
 -12  13  17       40.71       48.84      6.57 o 
 -11  13  17      215.30      213.81      9.10 o 
 -10  13  17       51.08       63.34      6.18 o 
  -9  13  17      127.22      127.46     17.94 o 
  -8  13  17       27.66       33.70      6.51 o 
  -7  13  17      101.99      122.75      6.98 o 
  -6  13  17       78.33       73.16      5.62 o 
  -5  13  17       33.59       29.08      5.42 o 
  -4  13  17      127.82      141.21     12.34 o 
  -3  13  17       39.67       38.23      6.65 o 
  -2  13  17      108.08      111.23     12.74 o 
  -1  13  17       75.19       90.09     14.87 o 
 -11  14  17       51.11       79.98     16.42 o 
 -10  14  17       24.13       27.38      6.33 o 
  -9  14  17       36.22       49.76      7.07 o 
  -8  14  17      101.54      101.42     13.12 o 
  -7  14  17        1.31        6.93      5.39 o 
  -6  14  17       38.35       53.87      6.34 o 
  -5  14  17      117.59      103.06     23.97 o 
  -4  14  17        8.29       13.29      5.49 o 
  -3  14  17       37.96       32.37      7.98 o 
   0   0  18     2342.15     2489.65     66.36 o 
  -1   1  18      296.00      352.91      7.57 o 
   0   1  18      238.75      264.57      6.16 o 
  -2   2  18      877.47      867.52     21.55 o 
  -1   2  18     3534.26     3432.24     50.42 o 
   0   2  18     1790.29     1746.42     30.48 o 
  -3   3  18      815.61      781.84     13.66 o 
  -2   3  18     1500.57     1580.14     96.96 o 
  -1   3  18      729.95      810.36     13.67 o 
   0   3  18      181.50      171.51     11.68 o 
  -4   4  18      261.21      231.43      8.74 o 
  -3   4  18       70.13       87.72      9.80 o 
  -2   4  18      534.44      521.14      8.83 o 
  -1   4  18      215.86      292.41      5.32 o 
   0   4  18     1033.88      927.23     23.31 o 
  -5   5  18      453.01      374.93      6.97 o 
  -4   5  18      183.21      176.27      7.87 o 
  -3   5  18      579.01      583.21     22.83 o 
  -2   5  18      365.19      371.17      6.22 o 
  -1   5  18      351.03      327.81     14.58 o 
   0   5  18      932.23      865.42     30.11 o 
  -6   6  18      593.91      482.92     38.90 o 
  -5   6  18      366.47      358.88      6.81 o 
  -4   6  18      170.52      181.93     21.26 o 
  -3   6  18      239.22      219.93     10.18 o 
  -2   6  18      437.15      402.03     13.21 o 
  -1   6  18      527.49      470.67     34.54 o 
   0   6  18      395.93      352.96     22.73 o 
  -7   7  18      285.67      254.12     11.14 o 
  -6   7  18       67.97       68.47      4.56 o 
  -5   7  18     1090.62     1067.51     45.19 o 
  -4   7  18      203.62      233.86     20.79 o 
  -3   7  18      309.59      300.75     34.82 o 
  -2   7  18     1086.76      946.37     47.99 o 
  -1   7  18      217.72      187.97      6.88 o 
   0   7  18      734.18      706.10     19.49 o 
  -8   8  18      127.50      127.99      7.35 o 
  -7   8  18       42.42       60.01      4.02 o 
  -6   8  18      996.35      928.33     36.16 o 
  -5   8  18      833.83      870.35     41.32 o 
  -4   8  18      302.26      293.89     22.82 o 
  -3   8  18      248.45      203.83     10.50 o 
  -2   8  18      288.40      252.86     14.94 o 
  -1   8  18      143.40      186.67     27.03 o 
   0   8  18      203.72      204.48     11.83 o 
  -9   9  18       27.44       20.30      4.96 o 
  -8   9  18       57.71       56.20      4.02 o 
  -7   9  18      225.72      177.00     13.12 o 
  -6   9  18      156.38      191.41     11.31 o 
  -5   9  18      635.52      614.14     14.16 o 
  -4   9  18      213.67      208.21     19.63 o 
  -3   9  18       85.27      103.88     10.26 o 
  -2   9  18      990.93      888.95     19.96 o 
  -1   9  18      125.25      117.70      6.54 o 
   0   9  18       25.25       31.94      7.31 o 
 -10  10  18      172.67      184.77      9.33 o 
  -9  10  18      125.38      107.83      7.56 o 
  -8  10  18      156.44      162.22     13.00 o 
  -7  10  18      341.12      325.98      9.84 o 
  -6  10  18       68.19      114.39     11.14 o 
  -5  10  18       81.62       80.30      5.00 o 
  -4  10  18       21.69       26.62      4.44 o 
  -3  10  18      220.32      207.83     34.97 o 
  -2  10  18       40.77       52.24      5.33 o 
  -1  10  18       73.93       88.57      9.89 o 
   0  10  18      190.89      190.42     13.36 o 
 -11  11  18       90.35       67.84      7.02 o 
 -10  11  18      155.69      156.05     10.25 o 
  -9  11  18       80.76       81.69      5.16 o 
  -8  11  18       66.89       62.83      6.68 o 
  -7  11  18       49.47       83.19     10.92 o 
  -6  11  18       12.64       21.38      6.19 o 
  -5  11  18       45.90       76.43     16.09 o 
  -4  11  18      168.20      201.11     18.33 o 
  -3  11  18       45.90       46.95      4.82 o 
  -2  11  18       50.94       39.47      5.47 o 
  -1  11  18      142.97      160.96     18.00 o 
   0  11  18      338.29      325.31     17.73 o 
 -12  12  18       32.54       23.61      8.51 o 
 -11  12  18       40.21       45.71      5.09 o 
 -10  12  18       11.93       16.27      4.79 o 
  -9  12  18      140.40      144.60     11.84 o 
  -8  12  18       35.97       38.89      5.38 o 
  -7  12  18       35.31       63.54     15.15 o 
  -6  12  18       13.35       22.02      4.34 o 
  -5  12  18       39.36       72.79     16.25 o 
  -4  12  18       38.51       53.63      5.69 o 
  -3  12  18      415.76      413.59     50.20 o 
  -2  12  18       12.69       18.25      5.52 o 
  -1  12  18      110.11      137.12     18.00 o 
   0  12  18      134.12      126.67     12.99 o 
 -12  13  18       47.74       44.11      8.60 o 
 -11  13  18       77.63       80.64      6.73 o 
 -10  13  18      132.53      121.19      7.45 o 
  -9  13  18       37.70       46.98     13.59 o 
  -8  13  18      120.32      126.04      9.91 o 
  -7  13  18      117.07      122.06     21.64 o 
  -6  13  18      127.28      128.86      7.60 o 
  -5  13  18      167.34      142.46     12.54 o 
  -4  13  18       16.42       33.39      9.06 o 
  -3  13  18      207.79      213.40     26.01 o 
  -2  13  18       66.75       50.58      6.70 o 
  -1  13  18       31.05       30.12      6.95 o 
 -11  14  18      135.07      138.16      8.31 o 
 -10  14  18       22.11       25.16     12.09 o 
  -9  14  18       26.13       28.76      6.61 o 
  -8  14  18       88.40      100.11     14.54 o 
  -7  14  18        4.72       16.77      5.81 o 
  -6  14  18      108.57       87.95      7.83 o 
  -5  14  18       99.93      116.23      7.69 o 
  -4  14  18       23.32       24.64      6.66 o 
  -3  14  18       44.03       58.77      7.96 o 
  -1   1  19      476.07      611.09     11.93 o 
   0   1  19     1174.66     1258.95     22.46 o 
  -2   2  19      231.23      263.95      5.83 o 
  -1   2  19     1519.50     1665.71     23.82 o 
   0   2  19       84.12       78.05      5.90 o 
  -3   3  19      527.01      473.97      9.08 o 
  -2   3  19      373.78      397.05     12.07 o 
  -1   3  19      771.60      878.90     12.48 o 
   0   3  19      482.50      478.43     10.91 o 
  -4   4  19       23.72       29.78      3.06 o 
  -3   4  19      235.98      259.43      9.91 o 
  -2   4  19      282.48      320.27     23.54 o 
  -1   4  19      864.81      955.36     56.96 o 
   0   4  19       97.85      151.17      7.22 o 
  -5   5  19       65.19       88.44      3.57 o 
  -4   5  19       96.99      110.57     12.87 o 
  -3   5  19      331.28      342.78     32.93 o 
  -2   5  19      120.46      111.59      4.65 o 
  -1   5  19       90.63       99.88     10.24 o 
   0   5  19      217.44      229.29     12.58 o 
  -6   6  19      803.56      747.32     22.10 o 
  -5   6  19      131.02      140.16      6.51 o 
  -4   6  19      288.09      289.27      7.97 o 
  -3   6  19       23.00       73.05      9.80 o 
  -2   6  19      660.68      778.26     43.75 o 
  -1   6  19      491.57      520.81     11.64 o 
   0   6  19     1512.61     1488.79     40.09 o 
  -7   7  19       59.92       64.63     11.13 o 
  -6   7  19      273.57      247.08     29.01 o 
  -5   7  19      262.09      295.45     18.99 o 
  -4   7  19      661.90      580.24     11.72 o 
  -3   7  19     1124.42      920.53     67.28 o 
  -2   7  19       89.48       98.86      7.36 o 
  -1   7  19       98.06       82.39      5.37 o 
   0   7  19      237.43      284.46     13.22 o 
  -8   8  19       84.06       82.55      6.27 o 
  -7   8  19      222.84      232.82     21.44 o 
  -6   8  19      287.10      308.75     46.38 o 
  -5   8  19      624.88      769.22     39.95 o 
  -4   8  19     1215.29     1119.10     48.44 o 
  -3   8  19      164.11      154.40      5.56 o 
  -2   8  19      149.18      180.28     10.50 o 
  -1   8  19      522.90      512.45     12.23 o 
   0   8  19       20.23       34.32      6.91 o 
  -9   9  19      165.79      154.79      8.41 o 
  -8   9  19       54.86       52.89      4.04 o 
  -7   9  19      383.49      334.83     13.37 o 
  -6   9  19       97.51      113.91      9.50 o 
  -5   9  19       61.87       91.36     12.35 o 
  -4   9  19       71.91       89.77     19.92 o 
  -3   9  19      352.95      342.39     40.83 o 
  -2   9  19      343.88      298.58     42.25 o 
  -1   9  19      152.84      148.41     10.51 o 
   0   9  19      310.85      293.45     14.66 o 
 -10  10  19      401.79      388.98     13.09 o 
  -9  10  19       31.15       41.84      5.90 o 
  -8  10  19       94.76      106.67      7.33 o 
  -7  10  19       96.58      141.86     13.33 o 
  -6  10  19      112.42      125.26      8.45 o 
  -5  10  19      405.24      351.34     36.10 o 
  -4  10  19      396.89      389.40     17.14 o 
  -3  10  19      435.29      447.59     36.81 o 
  -2  10  19      159.80      145.85      7.42 o 
  -1  10  19      118.97      122.02     13.16 o 
   0  10  19      167.19      197.66     13.45 o 
 -11  11  19       34.93       30.18      6.03 o 
 -10  11  19       23.95       29.03      7.36 o 
  -9  11  19       70.68       72.14      4.41 o 
  -8  11  19      162.51      128.12      8.97 o 
  -7  11  19      267.02      240.87      9.07 o 
  -6  11  19       57.03       68.98      5.31 o 
  -5  11  19      138.08      122.60      7.59 o 
  -4  11  19       84.18       78.10      6.21 o 
  -3  11  19      125.06      115.02     16.48 o 
  -2  11  19       28.74       29.25      5.30 o 
  -1  11  19       76.43       82.76      6.66 o 
   0  11  19       17.29       60.75      9.96 o 
 -12  12  19       14.82       17.38      5.89 o 
 -11  12  19       88.18      100.62     10.47 o 
 -10  12  19        6.44       15.55      6.81 o 
  -9  12  19      153.72      118.28     16.79 o 
  -8  12  19       38.93       45.32      6.33 o 
  -7  12  19      120.69      121.41     10.52 o 
  -6  12  19       42.75       57.53      5.14 o 
  -5  12  19      110.43      117.85     20.68 o 
  -4  12  19       25.84       27.32      5.13 o 
  -3  12  19      232.60      218.35     21.70 o 
  -2  12  19        4.96       16.17      5.47 o 
  -1  12  19      182.77      190.40     14.53 o 
   0  12  19       28.17       25.77     14.77 o 
 -12  13  19       70.37       80.57      6.75 o 
 -11  13  19       24.48       27.82      6.06 o 
 -10  13  19      150.87      139.93      7.87 o 
  -9  13  19       99.83      115.58      8.64 o 
  -8  13  19       84.00       62.52     12.39 o 
  -7  13  19       96.42      103.71     21.26 o 
  -6  13  19      121.01      140.23     16.96 o 
  -5  13  19       25.84       46.73      6.46 o 
  -4  13  19      163.34      137.40      8.99 o 
  -3  13  19       48.20       58.20     10.53 o 
  -2  13  19       39.29       39.44      7.11 o 
  -1  13  19      192.36      198.87     11.02 o 
 -11  14  19       42.20       48.32      7.07 o 
 -10  14  19      217.73      206.91     22.23 o 
  -9  14  19      116.75      105.93     20.37 o 
  -8  14  19       17.30       23.92      6.77 o 
  -7  14  19       46.85       40.57      6.79 o 
  -6  14  19        4.17        7.49      5.84 o 
  -5  14  19       38.84       31.05      5.92 o 
  -4  14  19      227.08      217.79     12.11 o 
  -3  14  19       42.60       48.69      8.29 o 
  -1   1  20     2960.18     3084.99     52.77 o 
   0   1  20     1586.39     1629.63     28.74 o 
  -2   2  20      238.38      197.82      5.26 o 
  -1   2  20       56.01       73.09      2.39 o 
   0   2  20      166.65      165.24      5.45 o 
  -3   3  20      210.36      207.14     11.51 o 
  -2   3  20      642.54      772.33     44.91 o 
  -1   3  20      689.27      691.57     62.76 o 
   0   3  20      740.21      726.73     15.42 o 
  -4   4  20      937.93      851.36     20.98 o 
  -3   4  20      501.01      481.46     18.60 o 
  -2   4  20      662.70      601.25     23.04 o 
  -1   4  20      599.05      601.06     66.91 o 
   0   4  20     2608.15     2533.77     58.32 o 
  -5   5  20     1751.54     1763.03     30.53 o 
  -4   5  20      866.99      816.44     40.25 o 
  -3   5  20      151.36      167.19     20.33 o 
  -2   5  20       53.02       69.00      9.62 o 
  -1   5  20      651.80      601.38     56.67 o 
   0   5  20     1512.21     1555.66     59.75 o 
  -6   6  20      647.34      655.78     33.11 o 
  -5   6  20     1558.22     1508.69     43.46 o 
  -4   6  20      234.73      237.23     14.00 o 
  -3   6  20     1184.04     1140.55     14.92 o 
  -2   6  20      948.50      983.33     17.63 o 
  -1   6  20     1216.42     1130.60     60.18 o 
   0   6  20     1371.69     1228.34     34.25 o 
  -7   7  20      372.49      328.21     14.63 o 
  -6   7  20      384.62      342.59     51.54 o 
  -5   7  20      338.60      336.96     16.82 o 
  -4   7  20      660.53      627.48     48.66 o 
  -3   7  20     1282.31     1204.46     61.37 o 
  -2   7  20      274.74      233.03     46.69 o 
  -1   7  20      376.98      393.33     10.80 o 
   0   7  20      160.17      168.96     14.38 o 
  -8   8  20      185.84      186.30      8.57 o 
  -7   8  20      652.40      667.05     29.15 o 
  -6   8  20      205.08      190.97     10.70 o 
  -5   8  20       21.23       35.60      4.62 o 
  -4   8  20      184.38      251.37     19.15 o 
  -3   8  20       69.91      100.83     13.24 o 
  -2   8  20      526.34      566.88     61.21 o 
  -1   8  20      243.20      259.79     23.94 o 
   0   8  20      310.10      284.34     13.80 o 
  -9   9  20       15.78       17.09      4.89 o 
  -8   9  20      109.59       91.21      8.55 o 
  -7   9  20      424.91      436.30     18.89 o 
  -6   9  20      256.85      263.58     25.49 o 
  -5   9  20      293.21      305.70     28.92 o 
  -4   9  20      347.24      308.08      8.95 o 
  -3   9  20      491.69      475.37     13.62 o 
  -2   9  20      430.18      398.98     13.90 o 
  -1   9  20       76.80       77.34     10.23 o 
   0   9  20       43.13       31.77      7.50 o 
 -10  10  20      179.20      205.64      9.83 o 
  -9  10  20       32.07       36.01      4.20 o 
  -8  10  20      684.78      604.42     15.97 o 
  -7  10  20      390.05      406.52     25.94 o 
  -6  10  20       76.41       85.20     11.71 o 
  -5  10  20       12.98       21.22      3.88 o 
  -4  10  20       26.65       63.37      9.94 o 
  -3  10  20      159.05      164.50     14.31 o 
  -2  10  20      189.72      168.98     11.01 o 
  -1  10  20       55.96       61.65      5.69 o 
   0  10  20      271.24      226.29     14.06 o 
 -11  11  20      157.43      174.60      9.60 o 
 -10  11  20      165.62      138.89     13.43 o 
  -9  11  20      227.06      248.99     24.83 o 
  -8  11  20       70.43       83.73      9.48 o 
  -7  11  20      119.94      109.17     23.54 o 
  -6  11  20      275.43      261.19      8.97 o 
  -5  11  20      152.51      138.07      6.67 o 
  -4  11  20       53.04       59.79      5.45 o 
  -3  11  20       74.18       74.54      6.57 o 
  -2  11  20       64.96       76.12     11.75 o 
  -1  11  20      188.48      178.50      9.57 o 
   0  11  20       40.43       42.56      9.54 o 
 -12  12  20      119.82      107.42      8.89 o 
 -11  12  20      301.24      334.56     27.12 o 
 -10  12  20       59.49       69.03      7.52 o 
  -9  12  20      182.38      181.03      8.25 o 
  -8  12  20       51.00       72.72     16.66 o 
  -7  12  20       13.30       36.60      6.98 o 
  -6  12  20      126.05      100.60      6.45 o 
  -5  12  20       56.67       65.21      6.02 o 
  -4  12  20       36.63       48.84      5.56 o 
  -3  12  20      199.76      182.39      9.05 o 
  -2  12  20       59.74       66.55      6.67 o 
  -1  12  20      132.01      136.90     12.76 o 
   0  12  20       27.06       35.36     10.31 o 
 -12  13  20      109.60       79.76      7.62 o 
 -11  13  20       81.31       76.40      6.73 o 
 -10  13  20      220.22      197.71      8.93 o 
  -9  13  20      107.27      112.74     17.14 o 
  -8  13  20      143.06      140.87     10.49 o 
  -7  13  20       26.97       36.36      5.92 o 
  -6  13  20       80.53       70.20      8.23 o 
  -5  13  20      181.06      186.71     22.08 o 
  -4  13  20       41.56       71.40     12.41 o 
  -3  13  20      208.80      174.66     13.25 o 
  -2  13  20       30.31       29.68      6.35 o 
  -1  13  20       45.22       59.87      7.71 o 
 -10  14  20      190.76      182.27     17.73 o 
  -9  14  20       82.92       94.14      8.16 o 
  -8  14  20       95.83      121.90     22.03 o 
  -7  14  20      154.11      106.60      7.79 o 
  -6  14  20      103.63      131.38     18.82 o 
  -5  14  20       66.49       72.07      6.87 o 
  -4  14  20      109.64      114.19      9.12 o 
   0   0  21     2709.45     2617.82     69.97 o 
  -1   1  21     4494.35     4645.71     78.68 o 
   0   1  21     1585.32     1695.24     30.02 o 
  -2   2  21      180.04      219.29      5.79 o 
  -1   2  21      306.31      336.10      6.55 o 
   0   2  21      105.94      124.29      5.65 o 
  -3   3  21     1442.74     1313.51     59.84 o 
  -2   3  21      320.17      312.37     18.91 o 
  -1   3  21      642.79      626.64     39.72 o 
   0   3  21     4768.85     4834.94     89.98 o 
  -4   4  21       24.80       29.34      2.70 o 
  -3   4  21      393.83      417.47     15.14 o 
  -2   4  21       87.75      103.97     15.31 o 
  -1   4  21     1203.41     1161.11     21.64 o 
   0   4  21      111.50       79.89      5.39 o 
  -5   5  21      688.48      717.35     13.93 o 
  -4   5  21      313.36      279.96     14.76 o 
  -3   5  21      103.94      126.55     12.53 o 
  -2   5  21      395.42      433.88      9.71 o 
  -1   5  21      713.28      683.15     12.63 o 
   0   5  21      153.83      190.89     15.91 o 
  -6   6  21      410.69      480.93     30.89 o 
  -5   6  21      629.30      597.51     11.05 o 
  -4   6  21      453.38      448.14     25.28 o 
  -3   6  21      573.75      543.94     33.60 o 
  -2   6  21      169.53      192.44     25.25 o 
  -1   6  21      453.21      413.81     12.57 o 
   0   6  21     1851.71     1809.07     57.99 o 
  -7   7  21      105.37       96.20     12.67 o 
  -6   7  21      326.97      262.89     16.48 o 
  -5   7  21     1193.32     1035.62     15.43 o 
  -4   7  21      344.24      314.26     19.02 o 
  -3   7  21      468.79      405.87     34.62 o 
  -2   7  21     2184.87     1987.22     50.39 o 
  -1   7  21     1179.65     1166.57     60.03 o 
   0   7  21      445.04      344.24     18.59 o 
  -8   8  21       62.98       74.88      6.16 o 
  -7   8  21      344.31      328.90      9.39 o 
  -6   8  21      305.15      296.15     13.30 o 
  -5   8  21       80.81       88.48      4.29 o 
  -4   8  21      157.36      183.70     15.47 o 
  -3   8  21       25.10       29.84      4.14 o 
  -2   8  21      592.97      532.85     38.31 o 
  -1   8  21      246.40      313.46     41.32 o 
   0   8  21      104.32      116.40      9.87 o 
  -9   9  21       40.72       28.23      5.20 o 
  -8   9  21       54.57       69.73      6.99 o 
  -7   9  21      232.25      212.96     14.28 o 
  -6   9  21      514.39      455.05     10.37 o 
  -5   9  21      241.12      212.55     12.63 o 
  -4   9  21       94.45       97.13      5.71 o 
  -3   9  21      312.58      316.30     15.53 o 
  -2   9  21       67.13       70.55     12.20 o 
  -1   9  21       21.52       16.46      4.28 o 
   0   9  21       28.30       36.99      7.66 o 
 -10  10  21      340.83      340.09     12.31 o 
  -9  10  21       25.32       19.52      4.21 o 
  -8  10  21      179.38      198.28     10.60 o 
  -7  10  21      553.86      505.17     27.12 o 
  -6  10  21      258.01      250.27     40.25 o 
  -5  10  21       26.04       23.17      3.95 o 
  -4  10  21      231.96      228.70     10.87 o 
  -3  10  21      369.65      339.82     10.32 o 
  -2  10  21       68.38       73.95      5.98 o 
  -1  10  21       51.25       45.98     12.97 o 
   0  10  21       77.57       75.90      9.95 o 
 -11  11  21      357.39      337.78     12.67 o 
 -10  11  21       95.87       95.49     12.44 o 
  -9  11  21       72.98       75.58      9.11 o 
  -8  11  21       18.98       26.79      5.02 o 
  -7  11  21       69.92       67.44      7.44 o 
  -6  11  21       12.75       29.09      5.62 o 
  -5  11  21       29.92       45.91      7.13 o 
  -4  11  21       30.06       38.40      5.09 o 
  -3  11  21        8.70       24.02      5.10 o 
  -2  11  21      269.25      256.11     12.72 o 
  -1  11  21      108.37      130.24     10.28 o 
   0  11  21       83.37       75.79     10.71 o 
 -12  12  21      199.43      198.88     10.43 o 
 -11  12  21       47.24       54.15      5.43 o 
 -10  12  21       20.43       27.62      5.32 o 
  -9  12  21       71.51       93.56      7.09 o 
  -8  12  21      164.77      139.10     20.73 o 
  -7  12  21      174.16      151.83     10.27 o 
  -6  12  21      113.10      126.54      9.22 o 
  -5  12  21      170.30      181.35     14.59 o 
  -4  12  21       91.74      101.25      6.78 o 
  -3  12  21       50.95       71.17      7.13 o 
  -2  12  21       15.46       18.59      6.17 o 
  -1  12  21      103.39      129.64      9.17 o 
   0  12  21       44.29       28.44      9.74 o 
 -12  13  21       32.11       34.94      9.86 o 
 -11  13  21       15.65       12.75      6.24 o 
 -10  13  21       92.81      112.97      8.37 o 
  -9  13  21       70.78       79.86      8.12 o 
  -8  13  21       63.71       84.84     20.17 o 
  -7  13  21       28.57       34.83     12.07 o 
  -6  13  21       19.57       25.33      6.81 o 
  -5  13  21       58.47       79.56     13.32 o 
  -4  13  21      100.80      105.53     12.88 o 
  -3  13  21       46.93       51.18      7.20 o 
  -2  13  21       62.43       66.23      8.10 o 
  -1  13  21       13.89       33.57      7.33 o 
 -10  14  21      119.89      103.98      9.08 o 
  -9  14  21       29.57       43.35      6.98 o 
  -8  14  21       77.65       73.55      8.27 o 
  -7  14  21      168.00      126.22      9.83 o 
  -6  14  21       53.07       24.74      7.45 o 
  -5  14  21       30.42       33.61      7.98 o 
  -4  14  21       84.31       95.62     18.82 o 
  -1   1  22     2751.11     2750.96     47.48 o 
   0   1  22      626.12      640.78     73.85 o 
  -2   2  22      565.95      582.46     11.74 o 
  -1   2  22      277.20      278.14      9.52 o 
   0   2  22      908.96      941.74     20.23 o 
  -3   3  22      528.65      568.08     14.90 o 
  -2   3  22      149.51      161.84      4.38 o 
  -1   3  22      302.39      288.60     11.34 o 
   0   3  22      334.48      374.84      9.50 o 
  -4   4  22       14.01       21.26      2.58 o 
  -3   4  22      335.64      337.85      7.71 o 
  -2   4  22      549.99      475.41     22.44 o 
  -1   4  22      466.49      447.48     13.44 o 
   0   4  22       27.24       22.48      3.75 o 
  -5   5  22       42.78       59.26      4.24 o 
  -4   5  22       52.43       69.57     11.25 o 
  -3   5  22      161.57      180.24      8.88 o 
  -2   5  22       72.61       75.30      9.26 o 
  -1   5  22       87.54       76.86      9.92 o 
   0   5  22      173.29      203.71     12.91 o 
  -6   6  22      123.76      100.70      7.18 o 
  -5   6  22      631.31      528.69     14.64 o 
  -4   6  22      720.80      683.23     27.59 o 
  -3   6  22     1123.93     1114.63     49.88 o 
  -2   6  22     1029.78      973.17     17.47 o 
  -1   6  22     1755.89     1596.88     35.43 o 
   0   6  22      284.60      270.38     24.72 o 
  -7   7  22      305.75      271.12     43.81 o 
  -6   7  22       97.55       84.84      6.07 o 
  -5   7  22      337.12      322.55      8.47 o 
  -4   7  22      607.52      566.50     32.13 o 
  -3   7  22      688.28      650.58     39.27 o 
  -2   7  22      439.44      424.93     30.53 o 
  -1   7  22      396.74      399.58     13.73 o 
   0   7  22     1271.38     1127.88     32.83 o 
  -8   8  22      283.22      298.43     11.27 o 
  -7   8  22       82.72      104.41     14.54 o 
  -6   8  22      158.29      133.67      7.00 o 
  -5   8  22      430.21      411.80      7.73 o 
  -4   8  22      295.41      272.19     21.92 o 
  -3   8  22      221.85      195.42      6.92 o 
  -2   8  22      541.38      506.08     49.05 o 
  -1   8  22      175.26      174.90     20.34 o 
   0   8  22       67.20       66.66      9.23 o 
  -9   9  22       57.79       51.30      6.01 o 
  -8   9  22       40.09       28.87      3.86 o 
  -7   9  22       99.36      105.76      6.56 o 
  -6   9  22      206.89      279.41     12.05 o 
  -5   9  22       26.76       32.37      4.58 o 
  -4   9  22       85.71       94.31      9.51 o 
  -3   9  22      405.24      383.79     35.00 o 
  -2   9  22      117.10      112.58      6.47 o 
  -1   9  22      143.56      119.40      6.78 o 
   0   9  22      227.81      240.18     13.99 o 
 -10  10  22       19.76       67.72      6.78 o 
  -9  10  22       73.43       78.05      4.85 o 
  -8  10  22       52.79       64.39      4.93 o 
  -7  10  22      177.83      181.20     11.57 o 
  -6  10  22      159.47      175.19     29.40 o 
  -5  10  22       82.82       80.48     14.84 o 
  -4  10  22       98.39      133.04     25.82 o 
  -3  10  22      149.76      172.07      9.98 o 
  -2  10  22      157.77      154.54     12.74 o 
  -1  10  22      133.54      136.63     21.49 o 
   0  10  22        6.29       12.54      7.57 o 
 -11  11  22        6.50       38.97      6.52 o 
 -10  11  22       45.78       57.60      4.68 o 
  -9  11  22      203.79      200.91      8.15 o 
  -8  11  22      209.57      189.70     22.42 o 
  -7  11  22       40.03       30.41     12.37 o 
  -6  11  22       61.43       79.25      8.64 o 
  -5  11  22       84.56       91.08      8.17 o 
  -4  11  22       85.17       93.66     16.48 o 
  -3  11  22      256.50      224.72     14.28 o 
  -2  11  22       59.92       60.46      6.23 o 
  -1  11  22       66.92       76.02      7.35 o 
   0  11  22       29.31       44.05      9.65 o 
 -12  12  22      125.65      127.20      8.89 o 
 -11  12  22       14.64       18.49      4.12 o 
 -10  12  22        9.46       13.21      5.65 o 
  -9  12  22       20.07       38.94      6.59 o 
  -8  12  22       33.76       41.57      7.30 o 
  -7  12  22      100.76       98.02     11.46 o 
  -6  12  22       84.95       75.82     11.92 o 
  -5  12  22      276.96      256.84     47.93 o 
  -4  12  22      141.73      131.27     18.21 o 
  -3  12  22       31.28       61.51      6.50 o 
  -2  12  22       17.55       20.07      5.74 o 
  -1  12  22       30.40       21.45      6.65 o 
   0  12  22       38.36       49.41     10.89 o 
 -11  13  22       34.16       18.17      5.83 o 
 -10  13  22       27.00       28.68      7.16 o 
  -9  13  22      176.87      152.79     13.03 o 
  -8  13  22      109.74      112.84     20.25 o 
  -7  13  22      236.35      208.78     12.67 o 
  -6  13  22      140.99      142.42     10.27 o 
  -5  13  22       39.72       33.03      6.26 o 
  -4  13  22       42.42       44.68      7.64 o 
  -3  13  22       23.43       20.28      6.50 o 
  -2  13  22       30.38       23.12      6.96 o 
  -9  14  22       71.60       70.05     10.96 o 
  -8  14  22       12.91       50.55     14.45 o 
  -7  14  22       43.93       49.01      7.84 o 
  -6  14  22       18.28       35.97      7.42 o 
  -5  14  22      146.53      144.25     12.87 o 
  -1   1  23      166.97      177.00      6.72 o 
   0   1  23      700.76      698.86     13.72 o 
  -2   2  23       29.83       31.44      2.52 o 
  -1   2  23      266.19      287.37      5.90 o 
   0   2  23       49.27       50.28      3.26 o 
  -3   3  23      437.31      519.46     11.40 o 
  -2   3  23      198.25      220.11     21.52 o 
  -1   3  23      399.05      373.16     38.32 o 
   0   3  23      407.81      483.91     11.57 o 
  -4   4  23      620.87      524.32     11.27 o 
  -3   4  23      641.37      693.00     13.83 o 
  -2   4  23     1641.76     1622.13    102.00 o 
  -1   4  23      919.01      870.45     25.68 o 
   0   4  23      272.46      278.13     10.31 o 
  -5   5  23      197.92      170.54     12.27 o 
  -4   5  23      266.22      259.71     10.03 o 
  -3   5  23     1166.57     1147.48     16.85 o 
  -2   5  23      281.39      229.93      9.78 o 
  -1   5  23      878.53      889.43     18.81 o 
   0   5  23      835.67      772.17     28.41 o 
  -6   6  23       64.46       92.37      7.04 o 
  -5   6  23      509.56      479.65      8.74 o 
  -4   6  23      200.76      230.08     18.78 o 
  -3   6  23      119.18      152.58     14.59 o 
  -2   6  23      210.64      209.86     13.50 o 
  -1   6  23      327.68      326.42     16.89 o 
   0   6  23       36.98       39.52      9.08 o 
  -7   7  23      247.84      216.65     10.33 o 
  -6   7  23      226.36      210.86      7.36 o 
  -5   7  23      249.74      218.77     19.98 o 
  -4   7  23      139.48      134.19     11.14 o 
  -3   7  23      148.95      145.57      5.92 o 
  -2   7  23      356.36      328.33     11.39 o 
  -1   7  23      151.07      144.46     13.85 o 
   0   7  23       81.10       90.60      8.59 o 
  -8   8  23      127.21      118.61      7.40 o 
  -7   8  23      665.59      595.38     12.15 o 
  -6   8  23       20.18       26.17      2.92 o 
  -5   8  23      184.64      203.19     39.00 o 
  -4   8  23       34.61       40.22      3.71 o 
  -3   8  23       87.37       76.57      4.93 o 
  -2   8  23       32.66       40.02      4.82 o 
  -1   8  23      470.41      400.99     15.94 o 
   0   8  23      111.30      118.20     10.05 o 
  -9   9  23       67.71       80.75      6.83 o 
  -8   9  23       89.54       88.43      5.07 o 
  -7   9  23      201.34      203.82     10.36 o 
  -6   9  23      477.96      417.16     22.40 o 
  -5   9  23      299.06      295.35     16.38 o 
  -4   9  23      114.65      104.92      5.15 o 
  -3   9  23      212.17      190.52     12.44 o 
  -2   9  23       90.49       80.42      5.85 o 
  -1   9  23       24.71       48.34      6.03 o 
   0   9  23       74.75       85.48      9.60 o 
 -10  10  23      410.19      419.13     20.09 o 
  -9  10  23       36.09       48.17      4.32 o 
  -8  10  23      165.22      151.19     12.80 o 
  -7  10  23      162.24      156.06     41.77 o 
  -6  10  23      247.91      257.41     44.42 o 
  -5  10  23      359.31      313.50     26.41 o 
  -4  10  23       68.14       71.11      8.30 o 
  -3  10  23      109.74      116.68     10.60 o 
  -2  10  23      103.88       98.90      6.67 o 
  -1  10  23       28.63       42.78      5.89 o 
   0  10  23      126.35      153.62     21.82 o 
 -11  11  23       28.73       35.85      7.22 o 
 -10  11  23      156.31      180.69      7.97 o 
  -9  11  23        9.89       15.30      4.66 o 
  -8  11  23       53.09       92.80     10.54 o 
  -7  11  23       10.82       13.44      4.13 o 
  -6  11  23      320.15      295.24     28.21 o 
  -5  11  23      237.91      247.04      9.10 o 
  -4  11  23       21.56       30.67      5.68 o 
  -3  11  23       66.83       76.70      6.42 o 
  -2  11  23       31.57       20.11      5.36 o 
  -1  11  23       35.90       47.40      6.71 o 
   0  11  23        9.27       23.89      8.87 o 
 -12  12  23       38.79       42.25      9.12 o 
 -11  12  23      152.65      130.37     15.00 o 
 -10  12  23      116.17      105.89      7.61 o 
  -9  12  23       63.29       83.79      8.60 o 
  -8  12  23       58.30       80.78     11.27 o 
  -7  12  23      163.18      141.35     15.64 o 
  -6  12  23       15.11       25.28      7.04 o 
  -5  12  23       65.93       62.71      6.62 o 
  -4  12  23      122.87      152.53     14.55 o 
  -3  12  23       96.52       80.76      7.10 o 
  -2  12  23       68.71       64.84     13.77 o 
  -1  12  23       85.91       79.23      8.07 o 
   0  12  23       74.07       82.83     11.97 o 
 -11  13  23       18.37       32.62      6.38 o 
 -10  13  23       49.89       53.87     14.49 o 
  -9  13  23       17.60       30.76      9.24 o 
  -8  13  23        6.82       -5.90      6.62 o 
  -7  13  23      112.64      112.40     19.52 o 
  -6  13  23       56.44       55.58      8.61 o 
  -5  13  23       18.43       29.63      7.59 o 
  -4  13  23       35.73       40.04      6.89 o 
  -3  13  23       32.49       25.76      6.73 o 
  -2  13  23       64.16       72.39      8.25 o 
  -9  14  23       18.20       13.99      8.00 o 
  -8  14  23       72.02       55.36     10.86 o 
  -7  14  23       99.84       94.44     10.14 o 
  -6  14  23       45.56       29.76      7.31 o 
  -5  14  23       11.06       39.23     11.18 o 
   0   0  24      111.09      103.64      6.70 o 
  -1   1  24      220.68      192.22      5.71 o 
   0   1  24       49.03       47.46      4.25 o 
  -2   2  24      110.36       93.34      5.03 o 
  -1   2  24      142.88      134.86     11.53 o 
   0   2  24      483.51      374.60      9.81 o 
  -3   3  24      159.14      170.14      7.87 o 
  -2   3  24       83.67      103.86     12.18 o 
  -1   3  24       59.46       78.63     15.13 o 
   0   3  24      517.26      513.00     13.53 o 
  -4   4  24      289.75      252.74      8.49 o 
  -3   4  24      700.93      665.37     13.47 o 
  -2   4  24      769.06      727.71     26.62 o 
  -1   4  24      457.44      412.93     17.68 o 
   0   4  24     1016.19      966.74     25.03 o 
  -5   5  24      579.09      559.94     13.41 o 
  -4   5  24      629.69      539.75     17.15 o 
  -3   5  24      261.48      265.64      7.07 o 
  -2   5  24      607.04      532.45     36.84 o 
  -1   5  24      785.93      741.24     16.43 o 
   0   5  24      565.35      667.56     25.65 o 
  -6   6  24       27.64       36.83      5.61 o 
  -5   6  24      236.89      276.03     15.02 o 
  -4   6  24      161.87      155.77      6.13 o 
  -3   6  24      435.69      416.98      7.83 o 
  -2   6  24      529.30      534.72     11.33 o 
  -1   6  24      611.29      564.07     13.80 o 
   0   6  24       96.34       82.57     12.97 o 
  -7   7  24       41.33       72.61      6.90 o 
  -6   7  24       62.36       81.98     12.14 o 
  -5   7  24      390.64      382.58      7.36 o 
  -4   7  24      209.30      178.86     11.10 o 
  -3   7  24      886.95      931.57     30.27 o 
  -2   7  24      145.04      182.11     26.12 o 
  -1   7  24      117.33      157.87     35.94 o 
   0   7  24       13.62       24.25      6.39 o 
  -8   8  24       26.50       32.32      5.32 o 
  -7   8  24      172.34      164.33      8.10 o 
  -6   8  24      131.14      113.15      4.49 o 
  -5   8  24      639.74      622.46     11.71 o 
  -4   8  24       97.91       86.82      5.09 o 
  -3   8  24      317.91      261.15     13.98 o 
  -2   8  24       57.67       59.11      5.41 o 
  -1   8  24      391.54      369.27     11.29 o 
   0   8  24       10.22       19.09      6.75 o 
  -9   9  24       44.59       66.14      6.51 o 
  -8   9  24       81.28       68.65      5.77 o 
  -7   9  24      101.05      122.49     18.62 o 
  -6   9  24       11.41       31.00      3.76 o 
  -5   9  24      227.13      274.33     31.22 o 
  -4   9  24      116.00      156.29     19.04 o 
  -3   9  24       17.26       26.80      6.04 o 
  -2   9  24       37.64       44.14      5.02 o 
  -1   9  24      244.07      214.59     11.85 o 
   0   9  24       27.64       32.79      7.92 o 
 -10  10  24      305.92      320.36     12.22 o 
  -9  10  24      213.38      212.81      7.02 o 
  -8  10  24       42.93       92.09     20.44 o 
  -7  10  24       82.20       78.17      8.15 o 
  -6  10  24      110.74      123.63      7.35 o 
  -5  10  24        6.87       27.77      5.11 o 
  -4  10  24       30.84       37.47      4.66 o 
  -3  10  24       39.68       49.74     13.43 o 
  -2  10  24       27.85       50.87      9.77 o 
  -1  10  24      168.42      169.48      9.15 o 
   0  10  24       68.29       68.38      9.95 o 
 -11  11  24      262.43      232.31     11.09 o 
 -10  11  24      113.51      131.15     10.00 o 
  -9  11  24       39.46       35.51      4.17 o 
  -8  11  24       33.70       51.48     15.06 o 
  -7  11  24        4.03        5.80      4.14 o 
  -6  11  24       85.69       74.51      7.75 o 
  -5  11  24      165.80      153.49     27.29 o 
  -4  11  24        6.65        8.27      5.03 o 
  -3  11  24       95.21      114.88     10.77 o 
  -2  11  24       18.73       32.21      8.54 o 
  -1  11  24      298.13      290.90     17.43 o 
   0  11  24       96.38       79.09     11.09 o 
 -12  12  24        8.78       14.43      6.97 o 
 -11  12  24       67.16       92.57     17.07 o 
 -10  12  24       46.94       48.69     11.39 o 
  -9  12  24      146.38      155.41     20.67 o 
  -8  12  24      108.13      100.90      9.16 o 
  -7  12  24       55.06       52.61      6.67 o 
  -6  12  24        4.55        4.86      5.45 o 
  -5  12  24       19.37       27.45      8.36 o 
  -4  12  24      186.10      178.81     14.01 o 
  -3  12  24       62.03       68.08      6.80 o 
  -2  12  24      132.84      121.22      8.87 o 
  -1  12  24       15.11       28.65      6.87 o 
   0  12  24       34.18       24.65      9.95 o 
 -11  13  24      146.55       93.30      8.93 o 
 -10  13  24       55.26       70.97     12.50 o 
  -9  13  24       31.15       43.37      7.83 o 
  -8  13  24       47.28       26.45      7.33 o 
  -7  13  24       36.88       57.62     13.14 o 
  -6  13  24       82.55       81.73      9.26 o 
  -5  13  24       30.47       25.85      8.57 o 
  -4  13  24       58.47       58.71      9.96 o 
  -3  13  24       45.87       50.98      7.47 o 
  -2  13  24       63.04       57.34      7.96 o 
  -8  14  24       20.86       10.10     16.51 o 
  -7  14  24       87.72       76.63     13.29 o 
  -6  14  24       47.85       24.72     17.62 o 
  -1   1  25      663.40      802.34     15.58 o 
   0   1  25      445.83      473.07     10.29 o 
  -2   2  25      279.89      238.13      6.49 o 
  -1   2  25     1194.16     1229.47     38.39 o 
   0   2  25      208.26      227.40      7.23 o 
  -3   3  25       89.21       89.87      5.16 o 
  -2   3  25      235.51      194.62     12.40 o 
  -1   3  25      616.71      594.38     31.02 o 
   0   3  25      402.02      388.78     10.96 o 
  -4   4  25      221.23      240.11      7.87 o 
  -3   4  25      703.40      578.01     45.17 o 
  -2   4  25      132.06      140.31      7.41 o 
  -1   4  25      871.77      802.24     19.01 o 
  -5   5  25     1579.87     1336.71     45.91 o 
  -4   5  25      206.19      197.27     10.44 o 
  -3   5  25      127.11      139.30     19.84 o 
  -2   5  25       81.89       85.29     12.30 o 
  -1   5  25       59.28       74.92     11.63 o 
   0   5  25     3973.75     3748.50    112.75 o 
  -6   6  25      227.98      218.02     10.17 o 
  -5   6  25      696.26      647.97     58.29 o 
  -4   6  25      349.04      307.41      6.69 o 
  -3   6  25      580.21      560.03     58.06 o 
  -2   6  25      411.83      373.02     33.93 o 
  -1   6  25      173.51      171.42     22.27 o 
   0   6  25      689.54      627.95     25.40 o 
  -7   7  25      174.10      165.18      9.32 o 
  -6   7  25      153.06      141.10     19.47 o 
  -5   7  25      547.31      516.07     12.02 o 
  -4   7  25       27.84       36.04      4.98 o 
  -3   7  25       14.13       31.56      3.67 o 
  -2   7  25      382.79      371.92     30.64 o 
  -1   7  25      186.15      220.80     19.89 o 
   0   7  25      240.46      279.80     13.69 o 
  -8   8  25       35.33       55.05      5.99 o 
  -7   8  25      175.96      184.90     17.84 o 
  -6   8  25      133.04      125.31      4.78 o 
  -5   8  25      255.61      295.55     29.24 o 
  -4   8  25      318.70      290.36     16.57 o 
  -3   8  25       95.93       84.36      5.86 o 
  -2   8  25       97.70      115.11     13.66 o 
  -1   8  25      265.13      253.78     16.79 o 
   0   8  25       80.11      103.67      9.82 o 
  -9   9  25       39.42       31.46      5.68 o 
  -8   9  25       58.93       57.27      7.95 o 
  -7   9  25       98.51       88.12      5.25 o 
  -6   9  25      220.03      231.01      7.59 o 
  -5   9  25       88.69       87.75     13.13 o 
  -4   9  25      173.65      180.56     17.47 o 
  -3   9  25       81.19       58.97      5.66 o 
  -2   9  25      105.68      114.40      6.67 o 
  -1   9  25       19.98       28.88      6.37 o 
   0   9  25        8.77        1.93      6.67 o 
 -10  10  25       20.00       27.60      7.59 o 
  -9  10  25      207.31      241.54     21.28 o 
  -8  10  25      224.38      236.41      7.92 o 
  -7  10  25       48.49       47.07      6.70 o 
  -6  10  25       13.78       15.30      4.86 o 
  -5  10  25      183.42      187.76      8.78 o 
  -4  10  25       35.84       36.83      9.06 o 
  -3  10  25      129.96      132.33     19.15 o 
  -2  10  25      130.33      140.05      7.89 o 
  -1  10  25       86.12       97.68      7.50 o 
   0  10  25       89.32       73.33     10.24 o 
 -11  11  25       35.13       52.68      7.12 o 
 -10  11  25       29.28       46.97      7.50 o 
  -9  11  25       14.95       20.17      5.31 o 
  -8  11  25      178.88      147.68     19.27 o 
  -7  11  25       27.56       61.83     13.10 o 
  -6  11  25        6.50       22.67      5.43 o 
  -5  11  25        7.22       12.19      5.98 o 
  -4  11  25       20.41       40.62      8.78 o 
  -3  11  25       97.64       85.16      6.85 o 
  -2  11  25       66.30       90.37     12.77 o 
  -1  11  25       19.56       41.60      6.71 o 
   0  11  25      105.42      126.53     12.89 o 
 -12  12  25       84.88       94.05     23.19 o 
 -11  12  25      174.83      166.34      7.21 o 
 -10  12  25       61.22       52.82      6.42 o 
  -9  12  25       56.62       62.44     10.99 o 
  -8  12  25       81.38       94.54     13.67 o 
  -7  12  25       61.44       55.50      5.56 o 
  -6  12  25       31.65       51.02      8.75 o 
  -5  12  25       18.34       15.78      7.91 o 
  -4  12  25       53.40       91.86     15.71 o 
  -3  12  25       72.45       97.35     16.65 o 
  -2  12  25       15.58       14.11      6.26 o 
  -1  12  25      169.00      152.00     17.93 o 
   0  12  25      379.99      337.46     34.94 o 
 -10  13  25      127.04       93.78      8.62 o 
  -9  13  25       38.77       48.37     16.90 o 
  -8  13  25       38.27       54.35      9.08 o 
  -7  13  25      150.01      114.37      8.00 o 
  -6  13  25      146.43      163.56     18.03 o 
  -5  13  25       50.67       73.62     13.07 o 
  -4  13  25       77.66       66.00      8.87 o 
  -3  13  25       45.77       27.82      6.87 o 
  -1   1  26      328.99      369.95      9.44 o 
   0   1  26     1132.30     1209.26     20.13 o 
  -2   2  26      829.93      742.65     19.29 o 
  -1   2  26      844.12      814.21     71.69 o 
   0   2  26     2043.80     2002.47     46.81 o 
  -3   3  26      296.77      321.17     14.93 o 
  -2   3  26      793.27      766.64     17.52 o 
  -1   3  26     1691.05     1671.58     25.48 o 
   0   3  26       75.46      148.86      8.30 o 
  -4   4  26     2284.39     2173.61    152.97 o 
  -3   4  26      772.97      803.10     12.91 o 
  -2   4  26       20.92       59.37     14.55 o 
  -1   4  26      815.60      847.27     13.61 o 
   0   4  26     8117.17     7606.69    140.57 o 
  -5   5  26     1571.01     1424.64     29.22 o 
  -4   5  26      133.78      141.89     12.43 o 
  -3   5  26      177.01      201.34     27.23 o 
  -2   5  26      237.16      248.53     12.24 o 
  -1   5  26      257.35      245.92      8.36 o 
   0   5  26      350.08      330.07     24.60 o 
  -6   6  26      531.81      586.81     24.97 o 
  -5   6  26      750.97      785.75     30.10 o 
  -4   6  26      393.48      360.12     30.61 o 
  -3   6  26      354.63      347.14     14.02 o 
  -2   6  26      836.08      750.33     54.18 o 
  -1   6  26      380.19      347.07     13.26 o 
   0   6  26      182.49      227.62     14.42 o 
  -7   7  26      198.38      202.34     10.21 o 
  -6   7  26      745.22      689.46     57.89 o 
  -5   7  26      113.83      120.03      5.04 o 
  -4   7  26      179.95      176.47      5.90 o 
  -3   7  26      600.07      581.45     87.63 o 
  -2   7  26      315.60      349.60     38.02 o 
  -1   7  26      283.42      277.57     30.00 o 
   0   7  26      329.69      323.43     14.81 o 
  -8   8  26      148.90      153.14      8.36 o 
  -7   8  26      226.13      229.52     21.32 o 
  -6   8  26       87.95       77.34      7.48 o 
  -5   8  26      361.12      364.19     21.49 o 
  -4   8  26       55.47       71.22      5.47 o 
  -3   8  26      218.21      228.13     10.02 o 
  -2   8  26      135.14      130.16      8.56 o 
  -1   8  26      219.80      193.04     15.95 o 
   0   8  26       68.00       59.93      8.49 o 
  -9   9  26       12.77        9.12      5.00 o 
  -8   9  26      138.88      129.08      5.99 o 
  -7   9  26       29.88       32.95      4.18 o 
  -6   9  26      276.02      263.69      8.05 o 
  -5   9  26       10.42       38.14      8.21 o 
  -4   9  26       44.12       80.11      6.68 o 
  -3   9  26      347.63      306.64     10.39 o 
  -2   9  26       48.65       45.58     11.92 o 
  -1   9  26       93.00       98.58     10.79 o 
   0   9  26       23.64       21.44      7.39 o 
 -10  10  26       35.99       29.38      6.24 o 
  -9  10  26      224.45      231.20      9.59 o 
  -8  10  26      115.29      128.05     12.63 o 
  -7  10  26       94.45       95.42     17.26 o 
  -6  10  26       41.41       37.68     11.55 o 
  -5  10  26        1.60        4.30      5.55 o 
  -4  10  26      170.62      172.15     17.49 o 
  -3  10  26       61.47       67.59     11.79 o 
  -2  10  26       61.19       80.60     12.07 o 
  -1  10  26       59.66       58.02      6.69 o 
   0  10  26        8.98        1.67      7.73 o 
 -11  11  26      155.37      147.14      9.49 o 
 -10  11  26      135.49      129.52      8.72 o 
  -9  11  26       71.36       83.20     13.09 o 
  -8  11  26       55.83       40.11      8.98 o 
  -7  11  26      665.47      587.47     14.60 o 
  -6  11  26       13.99       48.82      6.33 o 
  -5  11  26       49.07       49.30      7.89 o 
  -4  11  26      247.97      244.88     11.80 o 
  -3  11  26      107.66       99.00     10.49 o 
  -2  11  26      113.79      103.73     10.36 o 
  -1  11  26      264.70      260.03     11.60 o 
   0  11  26      151.66      114.81     12.68 o 
 -11  12  26       66.34       60.70      6.31 o 
 -10  12  26       30.57       28.41      6.57 o 
  -9  12  26       99.72      103.43      8.43 o 
  -8  12  26       10.51       52.15     14.17 o 
  -7  12  26      137.08      122.44      6.72 o 
  -6  12  26       27.64       40.58      7.62 o 
  -5  12  26      140.03      127.69     21.23 o 
  -4  12  26       16.73       30.87      8.44 o 
  -3  12  26      193.56      195.44     21.77 o 
  -2  12  26       32.25       42.29     11.10 o 
  -1  12  26      115.65      124.97     24.30 o 
 -10  13  26       50.83       47.24      8.34 o 
  -9  13  26       82.61       89.21      9.31 o 
  -8  13  26       18.13       15.20      9.92 o 
  -7  13  26      136.15      124.38     11.34 o 
  -6  13  26      172.48      147.54     10.12 o 
  -5  13  26       50.45       44.20      9.43 o 
  -4  13  26      104.99      128.89     10.49 o 
  -3  13  26       15.78       21.52      9.99 o 
   0   0  27      711.77      655.28     20.96 o 
  -1   1  27      101.40      117.63      4.44 o 
   0   1  27       30.04       86.31      3.70 o 
  -2   2  27      164.44      147.01     10.03 o 
  -1   2  27      119.76      112.70      4.95 o 
   0   2  27      670.06      638.30     17.70 o 
  -3   3  27      919.92      588.74     29.90 o 
  -2   3  27      428.40      391.27     12.60 o 
  -1   3  27     1635.89     1576.58     26.05 o 
   0   3  27     3887.69     3496.53     66.35 o 
  -4   4  27      471.97      537.24     15.26 o 
  -3   4  27     1243.06     1156.26     20.26 o 
  -2   4  27      354.45      377.65     27.20 o 
  -1   4  27     1051.58     1010.84     56.94 o 
   0   4  27      104.83      187.07     16.97 o 
  -5   5  27     1239.05     1240.32     26.06 o 
  -4   5  27      771.13      755.86     11.56 o 
  -3   5  27      932.30      852.47     33.17 o 
  -2   5  27      753.04      697.97     33.59 o 
  -1   5  27      762.28      728.74     16.51 o 
   0   5  27      283.02      185.14     19.15 o 
  -6   6  27      321.19      298.84     11.95 o 
  -5   6  27     1850.42     1740.32     33.87 o 
  -4   6  27      614.60      530.63     69.47 o 
  -3   6  27      441.25      489.81     32.74 o 
  -2   6  27      547.92      474.31     55.68 o 
  -1   6  27      683.00      598.48     24.25 o 
   0   6  27      518.48      505.36     22.27 o 
  -7   7  27       15.27       17.80      5.49 o 
  -6   7  27       80.07       73.90      8.94 o 
  -5   7  27      635.55      612.48     28.13 o 
  -4   7  27     1745.63     1520.25     26.78 o 
  -3   7  27     1450.54     1310.60     60.64 o 
  -2   7  27      432.36      363.20     10.22 o 
  -1   7  27      128.75      138.96     21.01 o 
   0   7  27       52.87       59.32      7.82 o 
  -8   8  27       28.81       16.35      4.98 o 
  -7   8  27       36.25       26.65      3.90 o 
  -6   8  27      279.67      288.68      7.34 o 
  -5   8  27      356.38      381.84     29.38 o 
  -4   8  27      131.39      197.77     47.59 o 
  -3   8  27       91.59      118.42      6.60 o 
  -2   8  27      279.16      285.32      9.78 o 
  -1   8  27       76.30       82.28      6.36 o 
   0   8  27       11.96        5.61      8.11 o 
  -9   9  27       29.86       21.15      5.51 o 
  -8   9  27       61.81       73.44      9.94 o 
  -7   9  27       34.06       27.93      4.08 o 
  -6   9  27      171.30      151.47     21.00 o 
  -5   9  27      292.68      278.01     11.63 o 
  -4   9  27      237.08      242.79      8.95 o 
  -3   9  27      108.28      146.56     44.08 o 
  -2   9  27       10.70       26.28      5.08 o 
  -1   9  27       79.44       95.99      8.08 o 
   0   9  27       19.50       11.89      7.41 o 
 -10  10  27        7.65       12.69      5.80 o 
  -9  10  27      136.42      164.41      6.87 o 
  -8  10  27       51.52       54.95     13.25 o 
  -7  10  27      113.13      111.67     10.68 o 
  -6  10  27      206.98      180.88     17.36 o 
  -5  10  27       49.08       60.67     16.79 o 
  -4  10  27       57.09       54.54      5.77 o 
  -3  10  27       52.96       46.97      6.24 o 
  -2  10  27       12.04       30.22      5.70 o 
  -1  10  27       70.47       77.23      7.13 o 
   0  10  27        3.93        8.86      7.93 o 
 -11  11  27      277.49      304.26     12.56 o 
 -10  11  27       91.06       98.98     10.85 o 
  -9  11  27      335.07      278.74     26.69 o 
  -8  11  27       40.55       46.87     10.74 o 
  -7  11  27      195.95      193.22     48.38 o 
  -6  11  27      217.85      211.53     11.47 o 
  -5  11  27      211.28      201.41     11.28 o 
  -4  11  27      111.12      177.44     14.01 o 
  -3  11  27      104.19      136.29     16.72 o 
  -2  11  27      227.68      235.20     12.58 o 
  -1  11  27       59.76       84.65      7.99 o 
   0  11  27       62.26       94.12     12.03 o 
 -11  12  27       31.35       43.65      7.42 o 
 -10  12  27       55.87       57.34     10.21 o 
  -9  12  27       56.22       53.58     13.64 o 
  -8  12  27      257.39      252.51     25.63 o 
  -7  12  27       44.64       54.62      5.33 o 
  -6  12  27      156.88      160.82     22.65 o 
  -5  12  27       34.47       44.80      9.18 o 
  -4  12  27      157.65      147.23     10.67 o 
  -3  12  27      125.81      128.95     15.02 o 
  -2  12  27       54.12       51.79      7.42 o 
  -1  12  27       39.84       47.67      7.52 o 
  -9  13  27       65.52       57.57     14.36 o 
  -8  13  27       73.26       53.94      8.33 o 
  -7  13  27      144.06      127.84     16.12 o 
  -6  13  27       54.83       69.64     11.70 o 
  -5  13  27       70.26       61.10     10.13 o 
  -4  13  27      215.21      217.84     14.37 o 
  -1   1  28      185.44      164.41      6.09 o 
   0   1  28      165.39      169.17      5.26 o 
  -2   2  28      167.01      171.21      6.67 o 
  -1   2  28      210.12      233.70     10.34 o 
   0   2  28      411.22      411.20     13.14 o 
  -3   3  28      127.32      127.63     14.26 o 
  -2   3  28      609.87      575.92     11.77 o 
  -1   3  28      890.58      909.51     13.99 o 
   0   3  28      528.12      552.86     13.46 o 
  -4   4  28     1389.36     1215.01     25.57 o 
  -3   4  28      455.99      412.40     23.75 o 
  -2   4  28      187.92      192.70     19.36 o 
  -1   4  28     1343.09     1290.77     18.81 o 
   0   4  28      367.75      293.75     21.10 o 
  -5   5  28      207.00      177.60     13.47 o 
  -4   5  28       67.89      121.29     19.63 o 
  -3   5  28      203.60      200.03     17.66 o 
  -2   5  28      478.91      472.63     26.27 o 
  -1   5  28      130.72      140.66      7.03 o 
   0   5  28      626.50      607.62     24.62 o 
  -6   6  28       33.79       14.32      5.05 o 
  -5   6  28      303.05      270.81     10.13 o 
  -4   6  28      472.67      521.71     13.56 o 
  -3   6  28      191.49      198.62      6.20 o 
  -2   6  28      111.26      115.91      7.27 o 
  -1   6  28      698.28      693.64     48.45 o 
   0   6  28       14.96       38.63      7.89 o 
  -7   7  28      153.23      113.90     13.35 o 
  -6   7  28      228.48      234.47      7.95 o 
  -5   7  28      188.85      180.71      5.98 o 
  -4   7  28      464.90      446.23     42.28 o 
  -3   7  28      132.60      164.35     13.52 o 
  -2   7  28      203.49      161.92      7.17 o 
  -1   7  28      342.76      352.78     37.81 o 
   0   7  28      564.38      512.78     19.23 o 
  -8   8  28      101.61      102.05      7.39 o 
  -7   8  28      120.10      119.20     19.40 o 
  -6   8  28      198.07      176.69     19.97 o 
  -5   8  28      143.38      139.45      6.20 o 
  -4   8  28       84.71       78.51      6.30 o 
  -3   8  28      283.64      308.02      9.74 o 
  -2   8  28       98.10      125.38     11.56 o 
  -1   8  28       83.44      103.39      8.08 o 
   0   8  28       22.71       21.92     10.45 o 
  -9   9  28       26.70       11.15      5.28 o 
  -8   9  28       49.40       40.13      4.71 o 
  -7   9  28      231.29      218.44     19.20 o 
  -6   9  28       95.09       81.99      6.94 o 
  -5   9  28       52.96       74.94     20.59 o 
  -4   9  28       54.26       81.65     12.93 o 
  -3   9  28      284.91      305.95     24.54 o 
  -2   9  28      190.65      205.40     12.70 o 
  -1   9  28       42.45       42.37      9.11 o 
   0   9  28       17.42        8.69      8.14 o 
 -10  10  28       78.52       67.90     10.73 o 
  -9  10  28       74.33       84.85     12.34 o 
  -8  10  28      168.97      127.18     12.92 o 
  -7  10  28       33.77       57.38     12.37 o 
  -6  10  28        8.32       19.62      4.78 o 
  -5  10  28       80.92       73.09     10.55 o 
  -4  10  28       33.11       37.05      9.74 o 
  -3  10  28       76.99       97.11      7.53 o 
  -2  10  28      165.61      143.33     15.84 o 
  -1  10  28      101.13      136.66     34.81 o 
   0  10  28       21.20       34.22     13.67 o 
 -11  11  28      134.12      121.11     21.62 o 
 -10  11  28       44.60       36.26      4.84 o 
  -9  11  28       94.46       84.89      9.36 o 
  -8  11  28      294.96      278.40     15.55 o 
  -7  11  28       42.71       57.50      5.44 o 
  -6  11  28       25.90       34.28      7.09 o 
  -5  11  28       68.38       88.19      8.55 o 
  -4  11  28      100.31       99.43     13.19 o 
  -3  11  28      166.75      162.27      9.59 o 
  -2  11  28      143.37      113.26      8.44 o 
  -1  11  28       48.64       46.70     13.83 o 
   0  11  28      494.09      470.82     21.52 o 
 -11  12  28       16.67       16.19     10.46 o 
 -10  12  28        7.29       16.54      6.27 o 
  -9  12  28       23.30       19.57      8.67 o 
  -8  12  28      271.11      272.25     15.95 o 
  -7  12  28      194.46      164.50      8.33 o 
  -6  12  28       49.20       71.30     12.20 o 
  -5  12  28      125.24      113.80     11.40 o 
  -4  12  28      170.54      198.74     13.60 o 
  -3  12  28       15.35       24.30      7.54 o 
  -2  12  28       20.03       26.40     11.37 o 
  -1  12  28       60.10       40.98     10.29 o 
  -9  13  28        9.50       41.23     20.81 o 
  -8  13  28       49.11       44.71      9.03 o 
  -7  13  28       43.75       57.03     11.58 o 
  -6  13  28      104.19       95.62     10.51 o 
  -5  13  28       40.17       26.95     15.54 o 
  -4  13  28        6.67       25.56     16.72 o 
  -1   1  29      368.24      427.03      9.78 o 
   0   1  29       82.35       91.91      4.39 o 
  -2   2  29      476.86      481.05     12.12 o 
  -1   2  29      615.42      531.97      8.62 o 
   0   2  29      463.35      473.57     12.04 o 
  -3   3  29      816.74      781.05     17.62 o 
  -2   3  29      269.39      293.40      6.76 o 
  -1   3  29      380.31      379.80     38.81 o 
   0   3  29      822.87      741.83     16.96 o 
  -4   4  29      128.87      153.56     11.65 o 
  -3   4  29      706.11      623.94     39.98 o 
  -2   4  29       63.43       73.09     11.33 o 
  -1   4  29      359.53      360.82      7.80 o 
   0   4  29      565.46      533.05     13.02 o 
  -5   5  29      110.82      119.33      6.21 o 
  -4   5  29      434.26      402.51     34.59 o 
  -3   5  29       46.20       55.54      4.44 o 
  -2   5  29       96.00      100.52     10.45 o 
  -1   5  29      296.67      269.23     22.13 o 
   0   5  29      492.97      498.02     21.59 o 
  -6   6  29       27.45       30.12      5.87 o 
  -5   6  29       98.57      103.66      5.04 o 
  -4   6  29      450.03      469.32     38.81 o 
  -3   6  29      113.85      121.26      6.71 o 
  -2   6  29      282.24      251.14     16.18 o 
  -1   6  29      236.58      235.05     21.03 o 
   0   6  29       18.69       26.28      9.50 o 
  -7   7  29      290.36      300.57     12.60 o 
  -6   7  29      357.12      347.41     21.94 o 
  -5   7  29      244.36      251.75     28.64 o 
  -4   7  29      227.10      200.99      6.84 o 
  -3   7  29      281.97      267.34     12.56 o 
  -2   7  29      102.23      106.67     12.73 o 
  -1   7  29      198.20      199.00      9.28 o 
   0   7  29       83.06       90.55     13.44 o 
  -8   8  29      170.09      177.18      9.13 o 
  -7   8  29      135.10      124.25      6.28 o 
  -6   8  29      116.59      113.74      6.33 o 
  -5   8  29      404.68      414.51      9.63 o 
  -4   8  29        9.08       25.96      6.29 o 
  -3   8  29      167.75      175.23      7.86 o 
  -2   8  29      156.95      163.70     16.89 o 
  -1   8  29       96.73       87.46     13.48 o 
   0   8  29      138.58      124.25     11.52 o 
  -9   9  29        3.95       18.84      9.18 o 
  -8   9  29        6.11        2.16      4.26 o 
  -7   9  29       56.74       51.07      5.07 o 
  -6   9  29      204.41      211.99     12.87 o 
  -5   9  29      105.00       90.71      7.94 o 
  -4   9  29       56.05       48.46      6.05 o 
  -3   9  29      139.82      130.28     25.67 o 
  -2   9  29       39.60       43.09      6.35 o 
  -1   9  29       14.73       15.74      5.13 o 
   0   9  29        0.88       -6.67      6.67 o 
 -10  10  29      172.09      170.04     10.97 o 
  -9  10  29      106.15       94.28      5.83 o 
  -8  10  29       66.08       80.73     13.06 o 
  -7  10  29      204.99      179.32     10.70 o 
  -6  10  29       51.75       68.57     12.05 o 
  -5  10  29      146.93      160.82     11.07 o 
  -4  10  29       64.35       74.96     17.33 o 
  -3  10  29       81.68       88.85      8.62 o 
  -2  10  29       62.37       65.21      9.57 o 
  -1  10  29       56.48       62.53      9.95 o 
   0  10  29       42.54       65.57     10.53 o 
 -11  11  29        5.00        8.38      6.55 o 
 -10  11  29       78.42       96.45      6.06 o 
  -9  11  29       88.79       86.74     13.82 o 
  -8  11  29       91.88      101.82     20.84 o 
  -7  11  29       33.16       61.26     16.63 o 
  -6  11  29      117.56      107.93     11.02 o 
  -5  11  29      250.95      242.17     13.30 o 
  -4  11  29       36.71       74.57     15.07 o 
  -3  11  29      180.59      210.09     35.82 o 
  -2  11  29      100.24      100.62      9.27 o 
  -1  11  29       72.62       98.82     10.54 o 
   0  11  29        8.35       57.96     10.76 o 
 -10  12  29       31.72        8.66     10.38 o 
  -9  12  29        3.57       11.59      6.88 o 
  -8  12  29       45.82       68.98     19.06 o 
  -7  12  29       66.58       73.14     18.97 o 
  -6  12  29      251.80      258.95     14.02 o 
  -5  12  29       25.24       36.29      9.13 o 
  -4  12  29      196.94      200.82     27.17 o 
  -3  12  29        3.57       17.97      7.23 o 
  -2  12  29       22.13       18.89      7.69 o 
  -8  13  29       24.61       24.58     20.68 o 
  -7  13  29       49.85       59.84     10.94 o 
  -6  13  29       18.41       33.35      7.43 o 
  -5  13  29       35.64       35.52     13.23 o 
   0   0  30       71.95       97.17      7.33 o 
  -1   1  30      966.81      987.91     18.67 o 
   0   1  30     1641.57     1623.40     28.70 o 
  -2   2  30       19.47       19.69      3.42 o 
  -1   2  30      576.54      588.91     12.66 o 
   0   2  30       30.87       26.01      3.53 o 
  -3   3  30        2.73       18.47      3.54 o 
  -2   3  30      171.37      189.92     14.76 o 
  -1   3  30      351.87      346.71      7.52 o 
   0   3  30       11.62       24.05      3.55 o 
  -4   4  30       35.62       32.76      4.64 o 
  -3   4  30     1496.09     1356.23     35.23 o 
  -2   4  30       83.77       60.04      8.66 o 
  -1   4  30      368.10      316.43     14.84 o 
   0   4  30        8.07       11.11      3.18 o 
  -5   5  30       23.75       27.22      4.08 o 
  -4   5  30      637.04      553.94     11.88 o 
  -3   5  30      644.64      609.31     31.94 o 
  -2   5  30     1206.01     1146.52     22.64 o 
  -1   5  30      301.86      242.39     27.70 o 
   0   5  30       33.70       39.43      7.79 o 
  -6   6  30      173.59      158.75      9.42 o 
  -5   6  30      102.74      103.21      6.77 o 
  -4   6  30      129.55      116.33      7.68 o 
  -3   6  30      160.95      145.39     17.66 o 
  -2   6  30      182.17      176.81     32.35 o 
  -1   6  30      114.08      141.75     12.70 o 
   0   6  30       38.86       44.38      8.59 o 
  -7   7  30       94.27       74.17      9.13 o 
  -6   7  30       88.72       89.36     16.87 o 
  -5   7  30       77.93       92.77      9.92 o 
  -4   7  30       15.54       45.63      4.08 o 
  -3   7  30       47.51       45.24      5.52 o 
  -2   7  30       70.35       83.64      6.32 o 
  -1   7  30      177.09      166.79     13.13 o 
   0   7  30      121.47      111.54      9.97 o 
  -8   8  30       25.00       30.74      6.39 o 
  -7   8  30       48.67       66.93      7.49 o 
  -6   8  30      161.07      151.17      7.79 o 
  -5   8  30       51.39       51.51     12.53 o 
  -4   8  30      337.89      335.66     33.10 o 
  -3   8  30       20.72       50.88     15.11 o 
  -2   8  30       43.95       67.88     14.28 o 
  -1   8  30       71.81       88.27      6.69 o 
   0   8  30       39.09       40.77      8.09 o 
  -9   9  30       80.84       80.08      8.29 o 
  -8   9  30       59.97       57.29      9.93 o 
  -7   9  30       16.47       10.84      4.20 o 
  -6   9  30      158.39      137.51      7.42 o 
  -5   9  30       39.32       59.32     12.65 o 
  -4   9  30       40.27       39.56     10.32 o 
  -3   9  30       55.92       64.76      6.95 o 
  -2   9  30       46.00       45.69      7.26 o 
  -1   9  30       50.93       47.31     13.34 o 
   0   9  30       39.58       66.35     12.05 o 
 -10  10  30       25.54       32.06      7.27 o 
  -9  10  30      180.07      184.30     21.52 o 
  -8  10  30      157.77      142.68      7.92 o 
  -7  10  30       95.34       70.03      9.69 o 
  -6  10  30       43.63       46.46     14.56 o 
  -5  10  30      129.23      158.88     15.06 o 
  -4  10  30      114.45      136.22     25.29 o 
  -3  10  30       64.33       67.45      8.43 o 
  -2  10  30      216.75      235.67     20.45 o 
  -1  10  30      159.57      161.32     16.03 o 
   0  10  30       38.07       68.24     10.66 o 
 -11  11  30       22.03       22.00      7.14 o 
 -10  11  30       42.04       55.88      7.19 o 
  -9  11  30       39.29       21.65      6.41 o 
  -8  11  30      214.73      216.67     18.75 o 
  -7  11  30      188.75      158.18     13.66 o 
  -6  11  30       54.55       43.32      7.61 o 
  -5  11  30       13.44       25.35      7.06 o 
  -4  11  30      161.05      159.13     16.17 o 
  -3  11  30       69.27       82.26     13.75 o 
  -2  11  30      102.84      129.50     12.60 o 
  -1  11  30       97.65      123.30     15.90 o 
   0  11  30       11.42       41.47     10.49 o 
 -10  12  30       62.23       44.38      7.19 o 
  -9  12  30       27.80       12.97      7.18 o 
  -8  12  30       24.50       39.81      9.53 o 
  -7  12  30      185.37      201.85     24.28 o 
  -6  12  30        8.14       12.64      6.76 o 
  -5  12  30       47.37       27.16     13.35 o 
  -4  12  30       73.04       80.80     17.17 o 
  -3  12  30       99.00       95.76      9.76 o 
  -2  12  30      236.38      231.56     17.03 o 
  -1   1  31      836.12      826.86     16.27 o 
   0   1  31      213.10      246.16      7.30 o 
  -2   2  31      243.42      217.34      8.65 o 
  -1   2  31      478.80      434.39     16.62 o 
   0   2  31     1071.03     1036.99     22.37 o 
  -3   3  31       86.89      115.53      7.16 o 
  -2   3  31      530.21      462.93     67.92 o 
  -1   3  31      178.02      195.63     15.86 o 
   0   3  31      348.37      352.56     10.23 o 
  -4   4  31     1013.65      940.56     23.42 o 
  -3   4  31      255.40      268.16     13.76 o 
  -2   4  31      274.94      261.62      8.01 o 
  -1   4  31      249.64      242.18      9.39 o 
   0   4  31      377.78      339.44     10.10 o 
  -5   5  31      270.81      236.38      8.61 o 
  -4   5  31      342.45      309.17     18.58 o 
  -3   5  31      156.87      180.90      5.38 o 
  -2   5  31       86.37      109.58     11.61 o 
  -1   5  31      158.24      149.43     16.68 o 
   0   5  31      185.30      185.99     13.44 o 
  -6   6  31       47.88       47.67      6.44 o 
  -5   6  31      253.03      224.04      6.60 o 
  -4   6  31      319.21      303.56      7.69 o 
  -3   6  31      104.87      119.58      8.25 o 
  -2   6  31      260.07      242.94     11.75 o 
  -1   6  31      107.37      114.83      9.85 o 
   0   6  31      183.02      180.80     13.90 o 
  -7   7  31       62.30       66.31      7.34 o 
  -6   7  31       31.94       43.11      3.93 o 
  -5   7  31       28.59       33.93      3.88 o 
  -4   7  31      627.70      538.00     41.38 o 
  -3   7  31      241.59      218.12     12.74 o 
  -2   7  31       10.95       34.99      5.72 o 
  -1   7  31       18.50       15.53      4.89 o 
   0   7  31       37.91       36.49      7.61 o 
  -8   8  31       29.85       33.06     14.79 o 
  -7   8  31       92.08       83.42      5.69 o 
  -6   8  31      101.22       97.79      5.95 o 
  -5   8  31       65.49       66.88      8.01 o 
  -4   8  31      317.96      309.31     18.48 o 
  -3   8  31       27.35       43.35      6.96 o 
  -2   8  31      200.42      219.54     11.47 o 
  -1   8  31       34.57       25.82      5.60 o 
   0   8  31      118.83       97.52     10.29 o 
  -9   9  31      185.66      169.50     10.67 o 
  -8   9  31      112.54      107.14      6.99 o 
  -7   9  31      101.94      115.81      6.70 o 
  -6   9  31      167.29      173.46     11.20 o 
  -5   9  31      107.61       94.04     16.40 o 
  -4   9  31      169.41      149.31      8.68 o 
  -3   9  31      129.63      116.25     11.09 o 
  -2   9  31       28.01       48.71      9.97 o 
  -1   9  31      101.41      115.44     15.28 o 
   0   9  31      423.38      457.20     19.92 o 
 -10  10  31      184.11      170.78     16.81 o 
  -9  10  31       64.70       80.04      6.45 o 
  -8  10  31       89.56      114.97     14.65 o 
  -7  10  31       38.85       48.69      9.87 o 
  -6  10  31      155.21      141.55     15.27 o 
  -5  10  31       62.51       79.73     17.11 o 
  -4  10  31      105.56      139.73     42.64 o 
  -3  10  31      168.74      149.68     12.75 o 
  -2  10  31      216.12      219.28     55.46 o 
  -1  10  31      193.84      211.14     29.39 o 
   0  10  31      549.07      569.66     23.34 o 
 -10  11  31       89.59       85.60      6.64 o 
  -9  11  31       39.89       38.34      7.37 o 
  -8  11  31        9.29       14.65      6.80 o 
  -7  11  31       98.45      110.75      6.85 o 
  -6  11  31      109.97      121.05     13.07 o 
  -5  11  31       44.86       52.92      9.34 o 
  -4  11  31      175.78      177.27     11.20 o 
  -3  11  31       19.34       20.60      8.03 o 
  -2  11  31       97.33       85.71     10.65 o 
  -1  11  31       38.96       81.80      9.03 o 
  -9  12  31       51.65       48.69      8.44 o 
  -8  12  31      101.77       98.95     12.56 o 
  -7  12  31       24.57       30.67      7.71 o 
  -6  12  31       50.97       55.73      8.21 o 
  -5  12  31       21.58       20.13      8.72 o 
  -4  12  31       54.83       63.79     11.78 o 
  -3  12  31       83.02       86.62     15.39 o 
  -1   1  32       22.55       27.66      3.62 o 
   0   1  32       27.28       40.03      3.94 o 
  -2   2  32     1491.07     1450.57     33.63 o 
  -1   2  32      888.00      828.80     37.72 o 
   0   2  32      340.26      330.30     29.67 o 
  -3   3  32      164.72      169.70      9.61 o 
  -2   3  32      146.58      159.06      6.50 o 
  -1   3  32       76.67      124.42     24.30 o 
   0   3  32      449.41      481.63     12.61 o 
  -4   4  32       47.45       92.73      8.70 o 
  -3   4  32      189.08      210.05      7.03 o 
  -2   4  32      294.53      290.46     16.63 o 
  -1   4  32      154.79      171.19     21.60 o 
   0   4  32      117.72      149.85      6.56 o 
  -5   5  32       22.61       41.17      4.60 o 
  -4   5  32      151.41      159.90     13.89 o 
  -3   5  32      465.12      450.62     30.01 o 
  -2   5  32      175.38      165.87      7.97 o 
  -1   5  32       47.53       43.40      3.79 o 
   0   5  32       69.70       57.92      8.85 o 
  -6   6  32      231.09      212.98     19.47 o 
  -5   6  32      186.97      193.84      8.63 o 
  -4   6  32       40.62       75.30     10.70 o 
  -3   6  32      166.77      160.05      9.26 o 
  -2   6  32       75.58       95.23      8.55 o 
  -1   6  32       43.17       54.73      8.12 o 
   0   6  32      747.59      680.48     27.88 o 
  -7   7  32       55.49       41.97      8.89 o 
  -6   7  32       68.11       88.56     10.96 o 
  -5   7  32      106.61      141.58      9.93 o 
  -4   7  32       51.32       73.80      4.32 o 
  -3   7  32       17.43       20.06      5.22 o 
  -2   7  32      100.51      116.52     18.99 o 
  -1   7  32      110.48      111.45     18.81 o 
   0   7  32       14.17       10.79      6.46 o 
  -8   8  32      145.70      152.26     10.09 o 
  -7   8  32       25.86       25.16      4.70 o 
  -6   8  32      148.77      126.38     10.51 o 
  -5   8  32      102.46       95.10     11.51 o 
  -4   8  32       90.64       81.97     10.15 o 
  -3   8  32      126.24      116.49     20.15 o 
  -2   8  32       40.80       49.05      7.18 o 
  -1   8  32       35.98       31.46      6.75 o 
   0   8  32       52.80       76.16      9.76 o 
  -9   9  32      168.65      139.29     10.37 o 
  -8   9  32       60.75       58.06      5.77 o 
  -7   9  32      211.76      202.64     17.08 o 
  -6   9  32       15.85       21.85      4.75 o 
  -5   9  32       23.03       27.05      5.15 o 
  -4   9  32       55.46       60.31      6.55 o 
  -3   9  32        8.09       24.30      7.96 o 
  -2   9  32      425.69      414.32     15.95 o 
  -1   9  32      134.29      150.50     24.59 o 
   0   9  32       40.27       40.39      9.26 o 
 -10  10  32      129.25      134.78     11.40 o 
  -9  10  32      175.60      155.53     15.36 o 
  -8  10  32       43.13       50.73      5.49 o 
  -7  10  32        8.39       29.40     11.72 o 
  -6  10  32       27.12       24.34      8.56 o 
  -5  10  32      282.80      275.60     28.66 o 
  -4  10  32       91.95      114.38     26.35 o 
  -3  10  32        3.54       24.46      8.46 o 
  -2  10  32      135.45      143.92     10.13 o 
  -1  10  32      155.53      181.30     29.03 o 
   0  10  32       48.63       71.10     14.45 o 
 -10  11  32       28.58       20.78      5.68 o 
  -9  11  32       74.78       59.65      7.43 o 
  -8  11  32       48.12       76.79     19.36 o 
  -7  11  32      142.98      144.80     17.37 o 
  -6  11  32       50.44       57.88     11.31 o 
  -5  11  32       34.65       41.63      7.64 o 
  -4  11  32       72.79       72.80     21.13 o 
  -3  11  32       45.07       42.33      9.51 o 
  -2  11  32       37.98       40.82      7.94 o 
  -1  11  32       18.65       23.96      7.75 o 
  -8  12  32       47.05       70.31     17.42 o 
  -7  12  32       81.07       89.32      7.85 o 
  -6  12  32        2.96        4.10      6.75 o 
  -5  12  32       45.96       41.87      9.49 o 
  -4  12  32       20.20       23.75     10.39 o 
   0   0  33      253.65      215.70     15.11 o 
  -1   1  33       23.13       20.72      3.59 o 
   0   1  33       53.54       62.16      4.69 o 
  -2   2  33      248.69      277.83     10.12 o 
  -1   2  33      208.16      212.20     11.26 o 
   0   2  33       82.22      113.23      5.87 o 
  -3   3  33       68.58       84.21      6.36 o 
  -2   3  33      603.87      543.45     20.32 o 
  -1   3  33     1402.36     1303.52     19.00 o 
   0   3  33      179.78      172.47      8.31 o 
  -4   4  33      170.87      172.44      8.48 o 
  -3   4  33      201.09      205.24     21.51 o 
  -2   4  33      326.50      276.45     20.73 o 
  -1   4  33      274.69      221.22     15.28 o 
   0   4  33       38.61       37.26      4.13 o 
  -5   5  33       56.08       56.37      5.46 o 
  -4   5  33       26.61       24.07      4.33 o 
  -3   5  33      207.56      202.62      5.76 o 
  -2   5  33      193.59      182.46      7.13 o 
  -1   5  33       14.23       23.31      3.45 o 
   0   5  33      248.14      200.83     13.99 o 
  -6   6  33       14.53       32.19      7.65 o 
  -5   6  33      173.47      187.81     11.12 o 
  -4   6  33      111.59      127.13      6.04 o 
  -3   6  33       26.87       42.42      9.75 o 
  -2   6  33      132.20      168.61      9.02 o 
  -1   6  33      118.69      113.94      8.79 o 
   0   6  33        6.50       43.24      8.95 o 
  -7   7  33       22.27       33.95      6.62 o 
  -6   7  33       21.68       25.84      3.74 o 
  -5   7  33      452.80      436.05     15.18 o 
  -4   7  33       54.92       64.93      4.74 o 
  -3   7  33      169.87      158.63      9.23 o 
  -2   7  33      191.10      188.55     11.18 o 
  -1   7  33        9.46       19.69      5.86 o 
   0   7  33        8.91        7.03      6.93 o 
  -8   8  33       33.88       55.24      7.61 o 
  -7   8  33       35.91       32.84      5.07 o 
  -6   8  33       11.25       21.87      3.77 o 
  -5   8  33      191.17      170.29      7.28 o 
  -4   8  33       70.21       92.17     11.70 o 
  -3   8  33       61.70       80.42     19.45 o 
  -2   8  33       38.43       55.87      9.35 o 
  -1   8  33       16.90       25.06      6.68 o 
   0   8  33      110.33      118.33     11.26 o 
  -9   9  33      123.85      105.88      9.60 o 
  -8   9  33       85.11       96.52      9.08 o 
  -7   9  33       32.50       38.35     13.52 o 
  -6   9  33       94.19       99.14     16.82 o 
  -5   9  33       45.00       40.06      6.65 o 
  -4   9  33       42.08       45.69      7.02 o 
  -3   9  33      148.48      218.14     50.14 o 
  -2   9  33       38.25       39.87      7.62 o 
  -1   9  33      100.87      120.49     16.00 o 
   0   9  33       82.50      102.85     12.88 o 
 -10  10  33        4.51        5.54      7.63 o 
  -9  10  33      124.87      128.80      7.71 o 
  -8  10  33      208.87      179.48     16.03 o 
  -7  10  33       79.24       93.04     16.39 o 
  -6  10  33      106.37       91.03      6.87 o 
  -5  10  33       83.56      129.77     19.97 o 
  -4  10  33       74.71       56.71      8.57 o 
  -3  10  33      203.15      211.18     16.37 o 
  -2  10  33      141.99      130.13     10.00 o 
  -1  10  33      108.88      120.29     14.07 o 
   0  10  33       15.43       39.54      9.79 o 
 -10  11  33       16.12       11.82      7.48 o 
  -9  11  33      148.10      123.30     10.02 o 
  -8  11  33      218.61      200.60     20.77 o 
  -7  11  33      301.19      325.00     14.16 o 
  -6  11  33       49.74       49.13      6.18 o 
  -5  11  33       12.82        7.81      6.92 o 
  -4  11  33      151.71      154.46     56.90 o 
  -3  11  33      251.41      284.11     24.47 o 
  -2  11  33       49.43       49.51     12.79 o 
  -1  11  33        9.87       22.17     29.08 o 
  -7  12  33       26.11       25.77      7.63 o 
  -6  12  33       72.78       65.39     10.84 o 
  -5  12  33       70.91       65.91     10.16 o 
  -1   1  34       48.03       84.06      6.51 o 
   0   1  34       13.96       20.39      3.68 o 
  -2   2  34       75.57       96.55      5.59 o 
  -1   2  34      212.99      183.67      5.06 o 
   0   2  34       36.12       53.97      5.52 o 
  -3   3  34        8.33       36.79      5.06 o 
  -2   3  34      170.44      182.93     18.63 o 
  -1   3  34       99.72      110.50      4.30 o 
   0   3  34       36.50       45.79      5.28 o 
  -4   4  34      524.95      533.27     15.67 o 
  -3   4  34       93.23      108.15     14.47 o 
  -2   4  34       39.90       54.27      3.65 o 
  -1   4  34      200.27      207.58      7.78 o 
   0   4  34      174.66      135.91      9.97 o 
  -5   5  34      152.17      138.77     10.85 o 
  -4   5  34      206.60      195.32      6.22 o 
  -3   5  34      114.38      126.49     12.16 o 
  -2   5  34      238.60      224.60     23.75 o 
  -1   5  34      331.35      286.41     18.42 o 
   0   5  34      142.86      142.50     18.18 o 
  -6   6  34       65.33       64.35      7.30 o 
  -5   6  34       76.35       81.93      5.38 o 
  -4   6  34       77.48       66.66      4.63 o 
  -3   6  34      136.04      135.14      5.79 o 
  -2   6  34       38.11       41.08      5.88 o 
  -1   6  34       32.55       42.98      5.89 o 
   0   6  34      258.60      214.76     22.65 o 
  -7   7  34       58.52       53.26     14.13 o 
  -6   7  34      302.15      264.12     14.69 o 
  -5   7  34       11.54       52.51      5.34 o 
  -4   7  34       44.54       41.45      4.01 o 
  -3   7  34       75.48       87.79     20.63 o 
  -2   7  34        3.01       17.18      4.89 o 
  -1   7  34      169.47      173.99     10.78 o 
   0   7  34      102.63      138.49     33.26 o 
  -8   8  34       10.19       15.49      6.58 o 
  -7   8  34      152.61      142.24     13.76 o 
  -6   8  34      311.86      260.68      8.65 o 
  -5   8  34       55.71       55.86      6.88 o 
  -4   8  34        5.57       15.44      5.72 o 
  -3   8  34       66.78       92.60     22.18 o 
  -2   8  34      142.45      140.18     10.23 o 
  -1   8  34       91.97      112.35     18.32 o 
   0   8  34       45.79       30.88     15.98 o 
  -9   9  34       36.69       39.75      8.85 o 
  -8   9  34       27.62       24.85      5.21 o 
  -7   9  34       16.22       19.95      4.74 o 
  -6   9  34       82.98       70.94      7.41 o 
  -5   9  34       17.91       21.39      7.16 o 
  -4   9  34       25.78       29.23      6.60 o 
  -3   9  34      313.11      293.22     21.85 o 
  -2   9  34       25.86       26.27      9.86 o 
  -1   9  34      108.10      107.38     10.41 o 
   0   9  34        9.56       33.15     12.02 o 
 -10  10  34      231.91      197.74     13.90 o 
  -9  10  34       70.41       81.02      6.74 o 
  -8  10  34       10.92       37.49     13.58 o 
  -7  10  34       29.53       37.20      7.57 o 
  -6  10  34       16.39       31.40      5.50 o 
  -5  10  34       44.59       50.02      7.77 o 
  -4  10  34       30.42       58.91     13.27 o 
  -3  10  34       37.13       41.43     10.90 o 
  -2  10  34        7.51       16.88      6.91 o 
  -1  10  34       20.80       48.88      7.95 o 
   0  10  34       52.38       83.69     19.79 o 
  -9  11  34       64.77       54.21      8.31 o 
  -8  11  34      210.54      214.72     41.20 o 
  -7  11  34       63.98       77.47      9.08 o 
  -6  11  34        9.82       11.92      6.07 o 
  -5  11  34       33.58       25.15      8.43 o 
  -4  11  34      206.14      163.65     20.41 o 
  -3  11  34      175.15      160.64     23.58 o 
  -2  11  34       33.43       23.01      8.74 o 
  -1   1  35      319.77      344.96     11.36 o 
   0   1  35      110.79      108.24     12.53 o 
  -2   2  35      261.06      227.08      9.07 o 
  -1   2  35       48.71      104.38     20.42 o 
   0   2  35     1056.31      942.42     20.32 o 
  -3   3  35      382.13      315.80     11.37 o 
  -2   3  35      328.46      310.73      9.68 o 
  -1   3  35       83.76       94.85      8.18 o 
   0   3  35      176.90      145.34      9.04 o 
  -4   4  35      344.69      299.29     11.21 o 
  -3   4  35       54.99       64.10      4.18 o 
  -2   4  35      386.97      375.00      8.62 o 
  -1   4  35      208.39      235.27      9.80 o 
   0   4  35      141.99      129.81      7.18 o 
  -5   5  35      165.12      169.63      8.54 o 
  -4   5  35      105.72       94.91     14.19 o 
  -3   5  35       57.01       60.17      3.89 o 
  -2   5  35       37.67       50.42     12.55 o 
  -1   5  35      222.74      190.05     11.19 o 
   0   5  35       46.77       48.59     13.09 o 
  -6   6  35       90.26      132.34      9.33 o 
  -5   6  35       73.38       75.69      7.08 o 
  -4   6  35       59.85       63.10      4.63 o 
  -3   6  35       47.83       58.48      4.44 o 
  -2   6  35       32.62       44.43      6.02 o 
  -1   6  35       72.60       83.47      7.08 o 
   0   6  35       39.97       39.14     13.85 o 
  -7   7  35       31.64       32.45      9.66 o 
  -6   7  35      141.01      135.89      6.06 o 
  -5   7  35       84.91       88.33      7.37 o 
  -4   7  35       73.82       79.77      4.86 o 
  -3   7  35      266.05      224.48     10.73 o 
  -2   7  35      215.72      226.61     10.78 o 
  -1   7  35      153.16      145.37     14.17 o 
   0   7  35       17.84        3.84      8.65 o 
  -8   8  35       42.97       58.00      9.21 o 
  -7   8  35      113.29       92.06      6.58 o 
  -6   8  35       39.40       38.45      4.27 o 
  -5   8  35      110.83      115.38      7.04 o 
  -4   8  35        7.75       16.97      7.81 o 
  -3   8  35      101.01      111.45     12.62 o 
  -2   8  35       34.70       55.35     16.90 o 
  -1   8  35      241.26      214.17     17.25 o 
   0   8  35       29.32       35.74     13.83 o 
  -9   9  35        2.46       -4.39      7.38 o 
  -8   9  35       56.76       72.65     11.85 o 
  -7   9  35       98.30       99.61     10.92 o 
  -6   9  35      201.07      204.86     15.45 o 
  -5   9  35      132.79       99.89      8.63 o 
  -4   9  35       44.60       36.30      9.50 o 
  -3   9  35      442.96      416.63     18.90 o 
  -2   9  35      148.45      154.50     12.82 o 
  -1   9  35       16.09       28.68      7.00 o 
   0   9  35        0.55       -0.70     10.31 o 
 -10  10  35       75.20       81.98     16.36 o 
  -9  10  35       19.47       22.90      5.58 o 
  -8  10  35      231.86      244.22     14.97 o 
  -7  10  35      101.81       86.91      8.92 o 
  -6  10  35       88.77       93.56     14.55 o 
  -5  10  35      217.95      200.13      9.46 o 
  -4  10  35       27.91       31.15      7.03 o 
  -3  10  35       58.77       47.47     10.29 o 
  -2  10  35       77.98       96.58     15.50 o 
  -1  10  35        8.59        5.98      6.79 o 
   0  10  35       57.45       61.04     14.05 o 
  -8  11  35       15.39       34.58     13.65 o 
  -7  11  35        4.74       20.53      8.10 o 
  -6  11  35        7.57        8.72      5.80 o 
  -5  11  35        7.04        2.79      7.62 o 
  -4  11  35        1.40        9.47     11.39 o 
  -3  11  35       56.28       43.71     19.80 o 
   0   0  36      387.53      286.43     17.90 o 
  -1   1  36        9.43       35.46      4.67 o 
   0   1  36        6.07        7.05      3.87 o 
  -2   2  36      215.68      213.05      8.39 o 
  -1   2  36       58.74       83.09     13.03 o 
   0   2  36      349.50      371.87     10.86 o 
  -3   3  36      105.19      133.28      8.34 o 
  -2   3  36       24.37       48.04      8.50 o 
  -1   3  36       37.30       33.67      3.62 o 
   0   3  36       43.40       44.04      5.36 o 
  -4   4  36      108.45      116.10      9.30 o 
  -3   4  36      130.85      158.87      6.03 o 
  -2   4  36       45.96       58.16      3.82 o 
  -1   4  36      122.69      147.88     12.49 o 
   0   4  36      487.95      429.70     13.29 o 
  -5   5  36       42.42       61.95      5.97 o 
  -4   5  36       96.06       96.28      4.94 o 
  -3   5  36       37.44       54.78      8.14 o 
  -2   5  36       61.07       81.19      6.30 o 
  -1   5  36      136.50      129.63     15.38 o 
   0   5  36       78.35       95.19     16.40 o 
  -6   6  36      126.49      162.31     17.97 o 
  -5   6  36       60.23       59.42      7.44 o 
  -4   6  36      145.89      147.37     14.33 o 
  -3   6  36      110.15      114.24      5.56 o 
  -2   6  36       79.75       91.36      7.79 o 
  -1   6  36      219.84      216.13     18.60 o 
   0   6  36       46.78       33.25     13.77 o 
  -7   7  36        0.07       -2.23      6.78 o 
  -6   7  36        2.71        7.65      3.58 o 
  -5   7  36      142.60      124.58     19.02 o 
  -4   7  36       29.25       31.02      4.01 o 
  -3   7  36      117.49      141.26      9.08 o 
  -2   7  36      117.50       94.96      8.47 o 
  -1   7  36        3.73       32.57     10.84 o 
   0   7  36        0.28       18.79      9.52 o 
  -8   8  36       28.31       26.19      8.45 o 
  -7   8  36       84.86       73.99     10.37 o 
  -6   8  36       96.57       82.88      7.59 o 
  -5   8  36      276.52      276.77     18.19 o 
  -4   8  36      149.08      155.69     13.17 o 
  -3   8  36      186.68      183.03     26.42 o 
  -2   8  36      362.58      354.25     35.61 o 
  -1   8  36      213.29      211.81     14.72 o 
   0   8  36       34.99       44.14     11.90 o 
  -9   9  36      135.14      114.59     21.77 o 
  -8   9  36      200.83      194.25     14.62 o 
  -7   9  36       84.77      140.28     28.99 o 
  -6   9  36       32.83       54.06      5.84 o 
  -5   9  36       85.50      105.77     24.79 o 
  -4   9  36      167.06      180.31     32.50 o 
  -3   9  36       87.81      121.52     33.96 o 
  -2   9  36       29.52       35.94      8.83 o 
  -1   9  36      178.50      159.04     12.50 o 
   0   9  36       40.66       51.63     13.18 o 
  -9  10  36      110.54       97.96     13.25 o 
  -8  10  36      174.66      178.51     39.31 o 
  -7  10  36       91.82       57.50      8.13 o 
  -6  10  36       89.99       89.42     10.48 o 
  -5  10  36       14.73       14.16      5.87 o 
  -4  10  36       58.11       51.93     13.43 o 
  -3  10  36       28.86       20.01      8.97 o 
  -2  10  36       89.93       89.49     10.21 o 
  -1  10  36       35.53       37.73      9.11 o 
  -7  11  36       54.74       58.89      8.75 o 
  -6  11  36        9.09       18.39      5.67 o 
  -5  11  36       31.76       27.87      8.59 o 
  -4  11  36       45.43       61.64     14.09 o 
  -1   1  37       27.60       23.48      4.57 o 
   0   1  37       86.04       89.02      6.39 o 
  -2   2  37       27.74       29.76      4.30 o 
  -1   2  37      518.50      527.83     20.87 o 
   0   2  37       55.47       68.02      5.84 o 
  -3   3  37      158.06      158.51      7.47 o 
  -2   3  37      277.05      225.45     11.84 o 
  -1   3  37       77.43       77.44      4.41 o 
   0   3  37       67.38       85.87     10.40 o 
  -4   4  37      587.25      546.10     19.89 o 
  -3   4  37       31.05       41.21      3.86 o 
  -2   4  37      102.37      137.03     15.64 o 
  -1   4  37       61.59       69.96      4.26 o 
   0   4  37      141.66      133.05     10.73 o 
  -5   5  37       20.53       29.53      6.51 o 
  -4   5  37      109.31      102.49     11.61 o 
  -3   5  37      151.07      159.73      9.51 o 
  -2   5  37      442.07      391.40     46.53 o 
  -1   5  37       38.32       38.40      5.29 o 
   0   5  37       21.29       62.23     14.28 o 
  -6   6  37       25.53       19.90     14.65 o 
  -5   6  37       77.05       72.85      5.32 o 
  -4   6  37       40.87       42.82      6.19 o 
  -3   6  37       56.31       41.13      4.26 o 
  -2   6  37       73.71       88.19      7.55 o 
  -1   6  37      269.93      238.55     13.81 o 
   0   6  37        8.79       -4.22     11.21 o 
  -7   7  37       57.86       58.53     16.58 o 
  -6   7  37       47.15       51.98      8.75 o 
  -5   7  37       13.77       19.21      4.24 o 
  -4   7  37      103.53       88.96      6.79 o 
  -3   7  37       43.42       31.22      6.32 o 
  -2   7  37       53.27       61.27      8.82 o 
  -1   7  37       72.96       62.94     12.26 o 
   0   7  37      137.53      111.41     29.17 o 
  -8   8  37       81.72      108.37     11.49 o 
  -7   8  37       54.41       53.66     10.59 o 
  -6   8  37      296.43      269.96      8.78 o 
  -5   8  37       97.45      126.85      8.17 o 
  -4   8  37      112.28      133.13     15.86 o 
  -3   8  37       35.27       58.73      7.32 o 
  -2   8  37      149.17      163.14     13.06 o 
  -1   8  37       73.57       72.36     10.35 o 
   0   8  37       18.76       53.59     18.62 o 
  -9   9  37       51.85       51.71     10.50 o 
  -8   9  37      365.45      339.84     16.99 o 
  -7   9  37       53.72       52.54      5.71 o 
  -6   9  37       84.01       73.64     15.77 o 
  -5   9  37       30.34       28.73      6.04 o 
  -4   9  37       80.71       81.86      8.34 o 
  -3   9  37      106.24      115.51      9.44 o 
  -2   9  37       52.51       55.28      9.77 o 
  -1   9  37      108.21      135.59     17.48 o 
   0   9  37      226.21      216.82     20.02 o 
  -9  10  37       23.19       45.98     32.20 o 
  -8  10  37       46.90       65.02     18.73 o 
  -7  10  37       63.33       68.44     16.10 o 
  -6  10  37       62.28       82.44     11.67 o 
  -5  10  37       45.61       60.76     10.76 o 
  -4  10  37       44.42       47.26      7.74 o 
  -3  10  37       44.76       28.63      9.50 o 
  -2  10  37       33.24       50.62      9.09 o 
  -1  10  37        5.82       12.85     11.21 o 
  -6  11  37        5.89       -2.35     11.24 o 
  -5  11  37        3.36       24.88     16.74 o 
  -1   1  38       11.55       11.95      4.36 o 
   0   1  38       34.73       57.43      5.64 o 
  -2   2  38       82.35       65.96     12.25 o 
  -1   2  38      312.15      241.34     11.17 o 
   0   2  38       74.77       90.43      6.59 o 
  -3   3  38      101.64      115.02      6.61 o 
  -2   3  38       53.02       68.84      4.02 o 
  -1   3  38       14.14       39.69      3.53 o 
   0   3  38      324.88      303.06      9.92 o 
  -4   4  38      251.18      268.34     10.86 o 
  -3   4  38       28.37       36.93      8.74 o 
  -2   4  38      541.39      518.59     10.86 o 
  -1   4  38       48.05       50.45      5.87 o 
   0   4  38      140.41      146.40      7.89 o 
  -5   5  38       12.75       41.97      5.61 o 
  -4   5  38      169.22      156.82      6.07 o 
  -3   5  38      131.92      126.97      5.46 o 
  -2   5  38      103.90       92.10     12.32 o 
  -1   5  38      145.02      146.55      7.18 o 
   0   5  38       53.72       55.40     14.76 o 
  -6   6  38      299.59      275.53     15.45 o 
  -5   6  38      157.71      181.09      7.60 o 
  -4   6  38      107.73      111.58      8.98 o 
  -3   6  38       45.80       45.40      9.29 o 
  -2   6  38      466.79      477.63     17.58 o 
  -1   6  38       75.72       63.34      7.97 o 
   0   6  38      192.66      178.23     22.23 o 
  -7   7  38       79.92       83.80     14.61 o 
  -6   7  38       97.80      104.86      5.94 o 
  -5   7  38      163.77      191.88     11.56 o 
  -4   7  38      166.43      180.45     13.18 o 
  -3   7  38      143.89      178.43     59.66 o 
  -2   7  38       60.96      108.16     25.74 o 
  -1   7  38       69.61       54.73     31.63 o 
   0   7  38      264.16      265.91     19.05 o 
  -8   8  38      215.10      242.90     17.84 o 
  -7   8  38      209.00      202.99     14.07 o 
  -6   8  38       42.78       51.08      9.15 o 
  -5   8  38       74.87       63.79      6.74 o 
  -4   8  38      108.71      102.05      7.72 o 
  -3   8  38       71.82       57.81      7.62 o 
  -2   8  38      115.02      108.55     22.91 o 
  -1   8  38      121.01      116.19     14.31 o 
   0   8  38      219.31      227.28     19.64 o 
  -9   9  38        2.46        4.00      8.26 o 
  -8   9  38      126.17      181.26     22.98 o 
  -7   9  38       13.43       31.83      5.20 o 
  -6   9  38       80.61       75.32      8.65 o 
  -5   9  38       11.19       19.76      9.37 o 
  -4   9  38       37.06       44.12     14.41 o 
  -3   9  38      116.34      116.17      9.47 o 
  -2   9  38       40.27       50.19     22.53 o 
  -1   9  38       65.59       96.31     19.44 o 
   0   9  38        7.86        4.35     11.19 o 
  -8  10  38      118.23       99.91     12.29 o 
  -7  10  38       82.01       75.16     13.77 o 
  -6  10  38       43.99       58.42     13.50 o 
  -5  10  38       63.10       50.48      6.97 o 
  -4  10  38       29.36       22.82     12.94 o 
  -3  10  38       61.97       64.36     10.75 o 
  -2  10  38       89.20       91.54     22.75 o 
   0   0  39     1016.68     1150.27     47.14 o 
  -1   1  39      188.05      181.77      8.97 o 
   0   1  39       95.41       94.29      6.88 o 
  -2   2  39       11.90       11.43      4.47 o 
  -1   2  39       68.18       75.71      6.85 o 
   0   2  39        7.68        6.30      4.30 o 
  -3   3  39       64.80       61.82      5.42 o 
  -2   3  39      179.52      184.82      7.38 o 
  -1   3  39      213.15      204.28      6.25 o 
   0   3  39      184.52      201.50      9.19 o 
  -4   4  39       25.89       48.11      6.04 o 
  -3   4  39      226.83      229.29     22.70 o 
  -2   4  39      136.01      164.81      6.43 o 
  -1   4  39      284.58      243.50     41.64 o 
   0   4  39      108.21       93.35      9.04 o 
  -5   5  39      182.59      214.50      9.76 o 
  -4   5  39      172.17      188.06      6.60 o 
  -3   5  39       50.55       78.61      6.56 o 
  -2   5  39      198.22      176.40      7.93 o 
  -1   5  39       74.27       80.33     14.38 o 
   0   5  39       41.04       36.88     13.66 o 
  -6   6  39       35.63       51.31      8.86 o 
  -5   6  39       44.58       48.89      5.07 o 
  -4   6  39       37.90       44.63      4.96 o 
  -3   6  39      123.45      111.18      6.27 o 
  -2   6  39      109.86      152.41     21.49 o 
  -1   6  39      131.50      139.91     60.32 o 
   0   6  39      152.69      151.27     20.44 o 
  -7   7  39      645.07      643.28     25.27 o 
  -6   7  39       14.13       22.72      4.19 o 
  -5   7  39      272.68      254.14     12.67 o 
  -4   7  39      135.62      125.69      8.64 o 
  -3   7  39      493.14      442.93     24.54 o 
  -2   7  39      346.00      357.49     33.16 o 
  -1   7  39       30.52       50.27     19.59 o 
   0   7  39      224.98      261.11     35.08 o 
  -8   8  39      359.23      344.68     18.12 o 
  -7   8  39       46.69       49.11      6.40 o 
  -6   8  39        8.59        2.83      4.07 o 
  -5   8  39       59.14       53.73      7.78 o 
  -4   8  39       17.67       18.96      5.26 o 
  -3   8  39      206.87      220.02     22.80 o 
  -2   8  39       38.27       28.90     10.38 o 
  -1   8  39       58.36       38.02     14.41 o 
   0   8  39      301.57      277.12     30.97 o 
  -8   9  39      166.74      224.99     44.81 o 
  -7   9  39      200.41      227.40     28.28 o 
  -6   9  39      147.41      126.99      8.28 o 
  -5   9  39       19.67       27.90      6.18 o 
  -4   9  39       31.37       38.00     10.45 o 
  -3   9  39      151.64      173.50     17.18 o 
  -2   9  39       49.44       46.91     11.93 o 
  -1   9  39       60.54       51.70     10.55 o 
  -7  10  39       57.22       55.26     10.88 o 
  -6  10  39       75.96       92.69      7.66 o 
  -5  10  39       73.61       87.14      8.88 o 
  -4  10  39       31.57       32.53      8.86 o 
  -3  10  39      150.46      146.77     19.04 o 
  -1   1  40       38.87       69.19      6.28 o 
   0   1  40        8.92       21.99      9.42 o 
  -2   2  40      254.03      249.30     10.21 o 
  -1   2  40       47.54       58.56      6.64 o 
   0   2  40       56.58       66.36      6.16 o 
  -3   3  40       34.43       24.20      5.05 o 
  -2   3  40       27.59       47.43      7.32 o 
  -1   3  40       44.61       56.27      4.18 o 
   0   3  40       18.73       33.19      5.13 o 
  -4   4  40       15.05       27.04      5.52 o 
  -3   4  40       75.05       77.64      7.28 o 
  -2   4  40       60.77       54.13      4.24 o 
  -1   4  40      202.84      208.15     18.61 o 
   0   4  40       28.02       35.41      5.43 o 
  -5   5  40       86.42       78.82      7.58 o 
  -4   5  40       27.50       25.94      3.86 o 
  -3   5  40       89.29      103.18      5.38 o 
  -2   5  40      192.79      186.12     43.79 o 
  -1   5  40      108.65      100.01      6.29 o 
   0   5  40      217.95      211.86     23.33 o 
  -6   6  40       10.50       30.62     22.93 o 
  -5   6  40        6.26       10.08      4.27 o 
  -4   6  40       35.71       46.90      7.21 o 
  -3   6  40      257.95      267.83     14.93 o 
  -2   6  40       24.82       26.25      5.73 o 
  -1   6  40       13.14       27.54      7.11 o 
   0   6  40       47.28       70.33     16.23 o 
  -7   7  40       27.17       79.42     11.58 o 
  -6   7  40      109.94      126.80     13.76 o 
  -5   7  40       87.30       73.35     17.54 o 
  -4   7  40      100.22      101.08     10.87 o 
  -3   7  40       58.53       65.82      8.10 o 
  -2   7  40       24.34       59.74      8.85 o 
  -1   7  40      113.36       92.17     23.39 o 
   0   7  40       79.91       68.36     12.87 o 
  -8   8  40       52.49       48.69     15.53 o 
  -7   8  40      325.15      326.55     16.69 o 
  -6   8  40       48.39       52.63      5.18 o 
  -5   8  40       58.71       75.78      7.27 o 
  -4   8  40       88.34       79.51      7.54 o 
  -3   8  40       52.94       60.38      8.68 o 
  -2   8  40       93.57       80.76     12.87 o 
  -1   8  40      105.79      121.53     14.79 o 
   0   8  40       12.96       11.78     10.51 o 
  -8   9  40       60.91       68.73     14.92 o 
  -7   9  40      162.58      173.70     30.38 o 
  -6   9  40       31.88       31.92      5.90 o 
  -5   9  40       22.23       18.81     13.02 o 
  -4   9  40       61.95       63.74      6.74 o 
  -3   9  40      103.46      150.58     23.94 o 
  -2   9  40       45.38       44.36     12.19 o 
  -1   9  40       71.81       84.12     12.40 o 
  -1   1  41       30.16       41.03      6.43 o 
   0   1  41      108.64      115.03      9.15 o 
  -2   2  41      163.76      161.22      8.74 o 
  -1   2  41       84.72       90.72      4.91 o 
   0   2  41      124.11      117.47      7.64 o 
  -3   3  41      124.53      115.92      7.51 o 
  -2   3  41       17.31       28.90      7.98 o 
  -1   3  41       21.90       60.40     14.80 o 
   0   3  41      469.35      508.01     15.13 o 
  -4   4  41      308.70      297.68     11.90 o 
  -3   4  41       95.55       90.57      5.68 o 
  -2   4  41      270.03      262.06     18.44 o 
  -1   4  41      396.04      358.10     10.27 o 
   0   4  41      410.64      407.52     17.52 o 
  -5   5  41      502.80      502.01     15.68 o 
  -4   5  41      165.62      165.30     18.25 o 
  -3   5  41      305.40      313.06     21.03 o 
  -2   5  41       82.09      102.75     17.38 o 
  -1   5  41      248.26      237.54      8.73 o 
   0   5  41      126.02      103.37     17.87 o 
  -6   6  41      501.35      441.72     22.06 o 
  -5   6  41      520.96      520.89     13.10 o 
  -4   6  41       44.86       65.22      8.61 o 
  -3   6  41       95.60      109.15     28.94 o 
  -2   6  41       89.81       88.66     13.94 o 
  -1   6  41      191.57      189.91     12.13 o 
   0   6  41      115.45       82.63     17.15 o 
  -7   7  41     1304.87     1217.65     40.35 o 
  -6   7  41       36.52       81.70     28.03 o 
  -5   7  41       89.38      117.48     18.38 o 
  -4   7  41      248.44      234.88     12.30 o 
  -3   7  41      206.81      212.55     26.93 o 
  -2   7  41       28.44       37.19      7.82 o 
  -1   7  41        8.62       35.57     10.65 o 
  -8   8  41        3.57       -2.54      8.27 o 
  -7   8  41       95.25      100.65      7.88 o 
  -6   8  41      159.72      155.96      7.22 o 
  -5   8  41       75.92       87.19     15.26 o 
  -4   8  41        2.14       59.08      6.96 o 
  -3   8  41      195.32      179.36      9.98 o 
  -2   8  41      149.14      157.04     52.51 o 
  -1   8  41       93.53       86.10     29.43 o 
   0   8  41       15.74       17.68     15.40 o 
  -7   9  41       25.24       44.19      7.28 o 
  -6   9  41       24.93       32.53      6.11 o 
  -5   9  41       81.46       75.19      9.21 o 
  -4   9  41       47.79       73.88     19.67 o 
  -3   9  41       99.53       90.42     12.00 o 
  -2   9  41       53.71       48.20     12.15 o 
   0   0  42       85.17      107.95     13.28 o 
  -1   1  42      104.82      117.16     13.72 o 
   0   1  42       23.74       26.91      5.33 o 
  -2   2  42      350.26      368.35     12.73 o 
  -1   2  42       51.67       65.64      4.53 o 
   0   2  42       79.51       77.81      7.81 o 
  -3   3  42      267.83      274.90     14.88 o 
  -2   3  42        9.31       22.71      4.53 o 
  -1   3  42       22.77       36.22      4.27 o 
   0   3  42      289.68      286.13     11.06 o 
  -4   4  42      162.73      184.87     11.06 o 
  -3   4  42      130.57      143.25      7.45 o 
  -2   4  42       18.31        7.74      3.39 o 
  -1   4  42       71.22       82.47     10.03 o 
   0   4  42       38.59       43.11      7.29 o 
  -5   5  42      202.12      207.12     10.09 o 
  -4   5  42      198.96      220.46     12.60 o 
  -3   5  42      108.93      130.99      7.92 o 
  -2   5  42       25.83       59.01      5.77 o 
  -1   5  42       82.05       72.68      5.62 o 
   0   5  42       52.95       73.37     16.37 o 
  -6   6  42      319.92      330.25     38.10 o 
  -5   6  42      118.09      178.24     27.17 o 
  -4   6  42       40.39       47.28      5.60 o 
  -3   6  42      339.53      295.60     10.09 o 
  -2   6  42      160.22      157.49     34.68 o 
  -1   6  42      125.20      122.17     14.38 o 
   0   6  42      119.01      112.34     19.33 o 
  -7   7  42      535.19      601.64     24.63 o 
  -6   7  42       40.84       52.96      6.75 o 
  -5   7  42      343.67      308.20      9.81 o 
  -4   7  42       80.00      120.44     28.40 o 
  -3   7  42      253.23      226.98     21.34 o 
  -2   7  42      441.56      445.71     71.83 o 
  -1   7  42      138.77      161.34     26.83 o 
   0   7  42      133.72      124.36     21.17 o 
  -7   8  42      127.01      123.49      9.75 o 
  -6   8  42       11.07        7.13      4.34 o 
  -5   8  42      108.32      113.70      8.41 o 
  -4   8  42      302.98      318.03     13.62 o 
  -3   8  42       81.40       90.13     13.52 o 
  -2   8  42       43.74       88.37     32.98 o 
  -1   8  42       38.57       29.75     12.96 o 
  -5   9  42       44.16       63.80     11.50 o 
  -4   9  42       72.94       67.20      8.40 o 
  -1   1  43       66.24       67.85      7.28 o 
   0   1  43       60.61       66.22      6.60 o 
  -2   2  43      222.64      224.91     10.47 o 
  -1   2  43       52.02       57.45      9.44 o 
   0   2  43       49.76       47.78      6.02 o 
  -3   3  43       14.64       25.31      5.43 o 
  -2   3  43       91.32       84.95      4.97 o 
  -1   3  43      315.04      313.03     10.37 o 
   0   3  43       16.05       19.03      5.28 o 
  -4   4  43      233.94      256.93     12.55 o 
  -3   4  43       51.74       47.79      4.66 o 
  -2   4  43        5.27       19.40      5.38 o 
  -1   4  43       78.84       76.94      4.73 o 
   0   4  43      155.06      155.73      8.33 o 
  -5   5  43       45.41       43.97      6.70 o 
  -4   5  43      119.79      112.16      8.20 o 
  -3   5  43       59.56       82.00      9.95 o 
  -2   5  43      116.48      129.45      7.76 o 
  -1   5  43      193.78      178.96      8.42 o 
  -6   6  43        2.88       21.39      8.48 o 
  -5   6  43       48.42       60.16      7.80 o 
  -4   6  43      297.77      288.97     20.90 o 
  -3   6  43       34.95       37.25     10.78 o 
  -2   6  43      101.70      106.46      9.06 o 
  -1   6  43       20.83       29.78      8.49 o 
   0   6  43       12.37        6.24     13.28 o 
  -7   7  43      196.85      248.73     16.03 o 
  -6   7  43      165.45      162.47     23.62 o 
  -5   7  43       33.94       43.57      5.28 o 
  -4   7  43       33.85       35.38      8.71 o 
  -3   7  43       66.81       88.86     15.26 o 
  -2   7  43       19.45       29.25      7.06 o 
  -1   7  43       54.78       41.43     11.28 o 
   0   7  43       47.37       53.71     16.86 o 
  -6   8  43       91.60       92.67      9.84 o 
  -5   8  43       31.26       24.91      6.12 o 
  -4   8  43      132.03      147.14     11.54 o 
  -3   8  43       29.91       18.77      6.81 o 
  -2   8  43      251.97      298.91     81.94 o 
  -1   1  44       27.80       16.89      5.71 o 
   0   1  44        6.17       -1.37      4.65 o 
  -2   2  44       50.93       63.21      6.67 o 
  -1   2  44      139.58      119.08      6.57 o 
   0   2  44       21.82       34.00      5.76 o 
  -3   3  44       42.47       41.57      6.81 o 
  -2   3  44       75.56       87.05      8.78 o 
  -1   3  44      262.97      244.14      7.56 o 
   0   3  44      189.23      184.77     12.22 o 
  -4   4  44       41.99       55.35      7.59 o 
  -3   4  44      257.60      259.32     13.83 o 
  -2   4  44      212.71      232.34      7.31 o 
  -1   4  44      180.00      179.53     20.47 o 
   0   4  44       87.94       74.36      6.51 o 
  -5   5  44        4.29       10.49      6.09 o 
  -4   5  44      123.08      118.08      6.44 o 
  -3   5  44       78.98       87.94     16.46 o 
  -2   5  44       67.65       77.01     31.36 o 
  -1   5  44      101.65      106.68      7.01 o 
   0   5  44       13.41       21.65      9.64 o 
  -6   6  44       34.42       36.19      9.14 o 
  -5   6  44      103.94      110.85     19.47 o 
  -4   6  44       56.91       49.53      5.78 o 
  -3   6  44       17.56       23.13      5.02 o 
  -2   6  44      164.46      180.88     23.57 o 
  -1   6  44       80.27       82.40     15.30 o 
   0   6  44      102.35      139.72     21.03 o 
  -7   7  44      387.73      390.53     19.62 o 
  -6   7  44      135.31      151.34     20.37 o 
  -5   7  44       64.76       73.15      6.35 o 
  -4   7  44       99.76       84.12      7.90 o 
  -3   7  44       71.92       74.84     10.09 o 
  -2   7  44       75.40       51.19      8.57 o 
  -1   7  44       55.02       42.48     16.01 o 
   0   7  44       92.71      111.10     20.30 o 
  -5   8  44        4.02        9.77      6.29 o 
  -4   8  44       46.04       41.96     14.02 o 
  -3   8  44        3.77       13.88      6.79 o 
   0   0  45      100.91      129.09     14.79 o 
  -1   1  45        7.08        9.80      5.24 o 
   0   1  45        4.26        0.20      4.91 o 
  -2   2  45       87.77       99.31      7.88 o 
  -1   2  45       89.11      104.81     12.72 o 
   0   2  45       32.85       28.85      9.28 o 
  -3   3  45       34.53       52.25      6.54 o 
  -2   3  45      422.13      457.94     10.49 o 
  -1   3  45      144.45      142.47      6.92 o 
   0   3  45       15.05       16.31      5.53 o 
  -4   4  45        1.00       24.90      6.78 o 
  -3   4  45      158.64      178.78      7.27 o 
  -2   4  45      288.49      270.15     13.85 o 
  -1   4  45       65.85       65.93      5.78 o 
   0   4  45        1.00       13.77      5.03 o 
  -5   5  45       24.35       23.64      6.50 o 
  -4   5  45      226.90      199.69      7.97 o 
  -3   5  45      146.09      134.35     10.48 o 
  -2   5  45       68.29       55.26      5.64 o 
  -1   5  45       71.94       67.73      7.48 o 
   0   5  45      108.97       99.98     10.61 o 
  -6   6  45        3.98       14.21      8.96 o 
  -5   6  45      167.87      152.00      8.11 o 
  -4   6  45       35.40       39.79     13.22 o 
  -3   6  45       41.35       45.39      7.12 o 
  -2   6  45       69.41       56.55     15.36 o 
  -1   6  45       59.60       73.10      9.72 o 
  -6   7  45       52.99       64.75      7.31 o 
  -5   7  45       35.01       54.44      5.93 o 
  -4   7  45       96.63      126.82     11.24 o 
  -3   7  45       41.39       66.09     12.94 o 
  -2   7  45       37.85       48.39      7.75 o 
  -1   7  45       21.25        8.39     13.97 o 
  -1   1  46      195.00      185.83     10.56 o 
   0   1  46      149.67      108.90      8.17 o 
  -2   2  46        5.77       40.73      9.04 o 
  -1   2  46      281.28      281.10      8.70 o 
   0   2  46       25.57       30.72      8.47 o 
  -3   3  46      211.81      236.14     10.77 o 
  -2   3  46       95.42      122.63     10.87 o 
  -1   3  46       80.65       83.36      5.25 o 
   0   3  46       52.04       57.93      6.72 o 
  -4   4  46      429.15      378.81     15.57 o 
  -3   4  46      276.55      292.60     20.69 o 
  -2   4  46       27.73       28.18      5.04 o 
  -1   4  46      120.93      141.60     21.18 o 
   0   4  46      253.75      258.89     11.56 o 
  -5   5  46      139.29      122.65      9.42 o 
  -4   5  46       80.29       86.41     14.81 o 
  -3   5  46      127.17      123.89     11.54 o 
  -2   5  46      229.95      232.25      9.14 o 
  -1   5  46      109.67      119.91     12.36 o 
   0   5  46       63.80       76.65      9.94 o 
  -6   6  46       86.99       94.40     13.78 o 
  -5   6  46      233.52      217.39     16.71 o 
  -4   6  46      136.54      132.02      8.35 o 
  -3   6  46      274.83      283.57     25.56 o 
  -2   6  46      215.15      200.01     13.51 o 
  -1   6  46      191.80      183.39     34.52 o 
  -4   7  46       81.82       99.65     25.18 o 
  -3   7  46       97.01       68.95     12.15 o 
  -1   1  47      123.36      166.24      9.76 o 
   0   1  47       84.05      110.43      9.16 o 
  -2   2  47       26.91       37.91      6.38 o 
  -1   2  47       39.33       44.41      4.61 o 
   0   2  47       88.39       98.97      7.98 o 
  -3   3  47       50.64       40.55      8.99 o 
  -2   3  47       37.46       34.28      6.86 o 
  -1   3  47       45.95       76.65     13.71 o 
   0   3  47       77.98       68.84      7.17 o 
  -4   4  47       70.46       77.47     10.48 o 
  -3   4  47      122.07      129.93     20.46 o 
  -2   4  47        1.71       21.60      6.61 o 
  -1   4  47       68.34       65.15      6.48 o 
   0   4  47       58.30       95.41      7.23 o 
  -5   5  47      107.76      123.65      9.38 o 
  -4   5  47      195.96      207.91      8.19 o 
  -3   5  47       84.64       65.38      6.19 o 
  -2   5  47      367.02      400.64     19.14 o 
  -1   5  47      106.24      111.70     19.15 o 
   0   5  47       47.08       45.20      8.79 o 
  -4   6  47      141.43      145.91     14.83 o 
  -3   6  47      252.30      257.38     21.52 o 
  -2   6  47       40.13       52.24     10.00 o 
   0   0  48      248.56      237.43     19.39 o 
  -1   1  48      322.26      340.18     13.07 o 
   0   1  48      182.83      169.21     10.01 o 
  -2   2  48      653.45      603.99     17.97 o 
  -1   2  48      123.14      171.85     12.15 o 
   0   2  48      486.96      481.05     24.00 o 
  -3   3  48       21.95       12.39      5.81 o 
  -2   3  48      304.66      311.85      8.80 o 
  -1   3  48      224.01      247.10      7.97 o 
   0   3  48       13.79       38.53      6.43 o 
  -4   4  48       50.71       61.64      8.29 o 
  -3   4  48       16.99       19.80      4.73 o 
  -2   4  48        5.53        0.78      3.86 o 
  -1   4  48       65.87       48.93      4.61 o 
   0   4  48      228.16      260.35     28.37 o 
  -4   5  48      146.79      130.93      8.67 o 
  -3   5  48       81.21       60.19      6.18 o 
  -2   5  48      228.17      251.49     13.92 o 
  -1   5  48      122.42      125.02      9.67 o 
  -1   1  49      193.52      173.84     10.21 o 
   0   1  49       86.78       97.20      8.42 o 
  -2   2  49        8.39       21.03     10.08 o 
  -1   2  49      151.44      212.11     21.75 o 
   0   2  49        3.39       13.46      6.10 o 
  -3   3  49      109.16       77.65      7.60 o 
  -2   3  49       75.94       99.66     12.70 o 
  -1   3  49      152.00      151.25      6.71 o 
   0   3  49      243.52      202.64     12.75 o 
  -4   4  49      297.54      341.29     15.12 o 
  -3   4  49       12.59       41.85      9.98 o 
  -2   4  49       25.34       28.69      4.95 o 
  -1   4  49       14.60       16.05      4.04 o 
   0   4  49      336.86      359.92     17.40 o 
  -1   1  50       52.48       57.82      9.12 o 
   0   1  50      234.23      248.36     11.72 o 
  -2   2  50       66.44       50.08      7.06 o 
  -1   2  50       21.17       29.65      4.66 o 
   0   2  50       72.09       57.95      8.64 o 
  -3   3  50       92.64      121.50      8.90 o 
  -2   3  50      147.61      125.42      9.64 o 
  -1   3  50       92.55       83.63      5.91 o 
   0   3  50       20.95       30.40      6.47 o 
   0   0  51      472.02      514.87     28.74 o 
  -1   1  51       11.59        9.63      6.10 o 
   0   1  51        7.72        9.95      6.14 o 
                                                 
